# Supplementary material for: A 50 Hz magnetic field affects hemodynamics, ECG and vascular endothelial function in healthy adults: A pilot randomized controlled trial
Source: PLoS One. 2021 Aug 5;16(8):e0255242. doi: 10.1371/journal.pone.0255242 (PMC8341886; doi:10.1371/journal.pone.0255242)
Supplement: S5 File — (XLSX) [file pone.0255242.s005.xlsx]

## Sheet: Baseline
Protocol A (n =10)	Age	Height (cm)	Weight (kg)	BMI (kg/m2)	SBP (mmHg)	DBP (mmHg)	HR (bpm)	BT(℃)
1	23	176.3	59	18.9822	123	70	71	36.6
2	23	170	69	23.8754	112	73	62	36.6
3	23	179.8	66.1	20.4466	125	66	66	36.6
4	23	173	72.1	24.0903	119	63	80	36.4
5	22	168	51.4	18.2115	115	68	67	36.5
6	23	173	51.9	17.341	112	73	61	36.8
7	23	164	58	21.5645	115	65	65	36.6
8	23	174.5	64.4	21.1493	119	80	61	36.9
9	22	168	53	18.7783	113	79	58	36.9
10	23	164.3	49.7	18.4112	123	70	71	36.6
Mean	22.8	171.09	59.46	20.285	117.6	70.7	66.2	36.65
SD	0.421637	5.14878	8.03274	2.36237	4.8808	5.65784	6.47731	0.164992
Protocol B (n =16)	Age	Height (cm)	Weight (kg)	BMI (kg/m2)	SBP (mmHg)	DBP (mmHg)	HR (bpm)	BT(℃)
1	22	176.3	59	18.9822	127	70	62	36.6
2	22	170	68.6	23.737	126	75	62	36.8
3	22	180.3	66.1	20.3334	117	77	66	36.9
4	23	173	72	24.0569	123	70	71	36.4
5	21	168	51.4	18.2115	116	74	52	36.5
6	22	173	52.4	17.5081	113	79	58	36.9
11	21	168	55	19.487	119	75	71	36.6
12	22	174	54.8	18.1001	124	65	73	36.9
13	23	171	68	23.255	129	80	66	36.7
14	24	170	49.4	17.0934	122	76	69	36.9
15	22	165.4	65.7	24.0157	119	63	80	36.5
16	25	171	68	23.255	119	63	80	36.6
17	26	169	56	19.6072	120	73	66	36.6
18	23	168	53	18.7783	112	74	65	36.5
19	27	169	58	20.3074	124	58	72	36.6
20	26	170	50	17.301	114	72	64	36.5
Mean	23.1875	171	59.2125	20.2518	120.25	71.5	67.3125	36.6563
SD	1.86971	3.66005	7.6239	2.5642	5.07937	6.28225	7.32774	0.171148
Student's t-test	0.436108	0.962215	0.938718	0.973411	0.199937	0.740211	0.689677	0.927131
The numbers indicate the individual identification numbers. Protocol B included 6 participants (no.1–6) from protocol A.

## Sheet: BFV
BFV-sham exposure (cm/s)									BFV-forearm exposure (cm/s)									BFV-upper arm exposure (cm/s)									BFV-neck exposure (cm/s)
Sham (n =10)	0	5	10	15	20	25	min		MF (n =10)	0	5	10	15	20	25	min		MF (n =10)	0	5	10	15	20	25	min		MF (n =10)	0	5	10	15	20	25	min
1	69.68	65.86	64.46	62.46	60.21	63.13			1	66.8	69.43	74.14	70.76	69.04	68.5			1	77.37	79.38	80.64	79.55	75.38	75.02			1	77.62	77.13	71.93	75.01	71.62	73.56
2	70.75	62.12	63.12	60.21	58.39	56.85			2	63.66	61.75	62.57	68.39	64.3	51.4			2	74.11	78.1	76.37	74.74	76.38	73.74			2	66.11	76.74	73.47	72.47	75.01	72.83
3	36.78	32.6	32.78	28.42	28.51	27.61			3	36.6	38.14	45.5	42.05	37.96	34.24			3	61.21	62.39	62.12	61.39	56.21	55.67			3	47.95	49.22	48.86	46.59	46.5	47.5
4	52.61	49.11	48.97	44.61	45.12	41.29			4	47.08	50.31	52.79	53.22	49.28	46.84			4	94.63	96	97.08	96.09	90.82	90.27			4	47.04	48.59	45.96	49.68	50.04	51.86
5	64.48	61.94	54.49	62.3	60.48	57.39			5	66.84	72.56	73.47	74.56	69.57	70.11			5	88.91	93.18	95.54	93.91	93.09	86.73			5	89.18	88.64	90.27	87.64	87.73	86.19
6	73.75	69.57	63.94	61.93	60.12	57.39			6	65.02	72.11	82.64	79.01	64.48	63.21			6	88.73	94.18	92.54	85.09	85.37	81.28			6	104.26	105.62	107.71	107.25	106.53	106.07
7	105.8	103.26	100.7	98.17	96.45	93.72			7	73.29	81.28	85.55	82.55	74.56	69.38			7	108.25	108.07	105.98	105.52	103.62	104.62			7	102.26	103.26	104.26	104.62	101.9	101.81
8	108.89	106.44	102.71	101.71	99.54	96.81			8	103.17	103.44	107.62	109.98	93.09	94			8	86.18	90.27	91.91	95.18	87.55	82.19			8	108.25	108.07	105.98	105.52	103.62	104.62
9	87.55	82.64	81.91	78.1	74.02	70.29			9	75.92	80.28	85.55	83.19	74.83	72.65			9	68.02	73.38	69.29	69.2	65.3	65.12			9	85	82.1	78.83	79.19	79.01	70.29
10	77.47	75.2	75.56	73.29	73.38	71.2			10	61.84	65.75	69.84	65.75	63.84	61.66			10	53.95	59.94	56.94	52.77	49.95	48.41			10	93.45	93.36	93.9	93.27	90	87.99
Mean	74.776	70.874	68.864	67.12	65.622	63.568			Mean	66.022	69.505	73.967	72.946	66.095	63.199			Mean	80.136	83.489	82.841	81.344	78.367	76.305			Mean	82.112	83.273	82.117	82.124	81.196	80.272
SD	22.0629	22.5901	21.998	22.2192	21.5186	21.157			SD	17.577	17.7917	17.8951	18.3457	14.8424	16.3296			SD	16.4063	15.5019	16.3514	16.9123	17.0783	16.6736			SD	22.2107	21.3141	22.4172	21.8762	21.0891	20.8117
The numbers indicate the individual identification numbers.

## Sheet: BP and HR
Systolic BP (mmHg)					Diastolic BP (mm Hg)					HR (bpm)
Sham (n =10)	Pre	During	Post		Sham (n =10)	Pre	During	Post		Sham (n =10)	Pre	During	Post
1	125	124	120		1	76	75	70		1	78	81	76
2	123	119	125		2	70	61	66		2	71	66	66
3	115	114	112		3	65	57	58		3	65	64	76
4	112	118	111		4	57	59	57		4	58	61	61
5	118	117	117		5	74	79	78		5	63	69	68
6	113	119	112		6	79	80	83		6	69	63	72
7	114	113	115		7	78	82	82		7	62	64	64
8	115	114	114		8	77	80	81		8	50	57	52
9	116	115	115		9	76	79	80		9	66	70	69
10	117	116	116		10	75	78	79		10	57	56	52
Mean	116.8	116.9	115.7		Mean	72.7	73	73.4		Mean	63.9	65.1	65.6
SD	4.2111	3.28126	4.21769		SD	6.89686	9.86577	9.95769		SD	7.89444	7.18718	8.61781
MF (n =10)	Pre	During	Post		MF (n =10)	Pre	During	Post		MF (n =10)	Pre	During	Post
1	119	110	115		1	63	64	60		1	80	76	75
2	127	110	114		2	59	56	57		2	69	66	68
3	115	106	105		3	68	64	61		3	67	65	57
4	118	119	117		4	75	83	83		4	62	62	64
5	117	118	116		5	74	82	82		5	66	65	59
6	112	113	111		6	73	81	81		6	69	67	61
7	113	114	114		7	73	70	75		7	62	60	69
8	114	115	113		8	72	79	79		8	56	62	70
9	115	116	114		9	70	78	78		9	70	59	64
10	116	117	115		10	69	77	77		10	55	58	68
Mean	116.6	113.8	113.4		Mean	69.6	73.4	73.3		Mean	65.6	64	65.5
SD	4.24788	4.1042	3.3731		SD	5.1251	9.31188	9.96717		SD	7.3212	5.20683	5.52268
The numbers indicate the individual identification numbers.

## Sheet: Mean HOI
	Sham (n =10)	MF (n =10)	Sham (n =10)	MF (n =10)
t (min)	Ch 1	Ch 1	Ch 2	Ch 2
0	1.45605	1.22639	1.25607	1.27267
0.0166667	1.40423	1.04858	1.18707	1.13355
0.0333333	1.25229	0.923459	1.05807	0.951049
0.05	1.11037	0.777931	0.914032	0.823933
0.0666667	0.985522	0.635672	0.791604	0.69297
0.0833333	0.908513	0.562857	0.767915	0.607658
0.1	0.993159	0.584064	0.714024	0.601904
0.116667	0.919746	0.568276	0.642087	0.633722
0.133333	0.8858	0.50963	0.627768	0.628625
0.15	0.83182	0.462534	0.654591	0.597081
0.166667	0.851008	0.422012	0.620742	0.573691
0.183333	0.836835	0.402867	0.642034	0.562937
0.2	0.81715	0.414516	0.659013	0.580321
0.216667	0.805232	0.402613	0.641689	0.547566
0.233333	0.787067	0.373465	0.647454	0.497939
0.25	0.78836	0.389304	0.673357	0.524051
0.266667	0.795779	0.376748	0.659796	0.511985
0.283333	0.767754	0.360426	0.627489	0.511493
0.3	0.746803	0.325544	0.615804	0.503554
0.316667	0.757793	0.340216	0.609706	0.518838
0.333333	0.729315	0.338523	0.590045	0.517036
0.35	0.697744	0.343778	0.59478	0.516572
0.366667	0.687693	0.346994	0.594378	0.495091
0.383333	0.652678	0.363117	0.583726	0.480485
0.4	0.642418	0.379763	0.582866	0.454663
0.416667	0.644396	0.39577	0.575528	0.453996
0.433333	0.600959	0.409238	0.536777	0.439108
0.45	0.579517	0.425049	0.501767	0.431404
0.466667	0.544965	0.438494	0.482596	0.434317
0.483333	0.524826	0.449056	0.487272	0.44922
0.5	0.536581	0.463821	0.501114	0.461698
0.516667	0.538274	0.481075	0.509278	0.477624
0.533333	0.534934	0.501831	0.508029	0.487744
0.55	0.540436	0.521953	0.506583	0.494429
0.566667	0.548347	0.536891	0.515614	0.503544
0.583333	0.556142	0.55325	0.534331	0.517615
0.6	0.569003	0.573101	0.551611	0.530866
0.616667	0.583245	0.593224	0.568836	0.542845
0.633333	0.601006	0.61288	0.590491	0.551268
0.65	0.613392	0.63002	0.604061	0.559491
0.666667	0.614282	0.645354	0.610008	0.564216
0.683333	0.609075	0.660538	0.608668	0.56968
0.7	0.606499	0.673452	0.612232	0.579278
0.716667	0.604746	0.686292	0.631378	0.589063
0.733333	0.603113	0.701195	0.647686	0.601265
0.75	0.586546	0.713459	0.659246	0.61446
0.766667	0.592315	0.722853	0.667893	0.626459
0.783333	0.597058	0.728476	0.675159	0.644129
0.8	0.599533	0.73502	0.683151	0.6439
0.816667	0.602228	0.746668	0.683899	0.652102
0.833333	0.604556	0.756888	0.682509	0.66685
0.85	0.607532	0.76696	0.683337	0.676999
0.866667	0.610185	0.778395	0.687757	0.688404
0.883333	0.615577	0.789277	0.695096	0.701077
0.9	0.623783	0.797645	0.703446	0.715992
0.916667	0.631258	0.80327	0.713756	0.725902
0.933333	0.634243	0.807288	0.721652	0.731819
0.95	0.644991	0.812065	0.734926	0.740209
0.966667	0.652759	0.816393	0.74289	0.74727
0.983333	0.658103	0.820323	0.749655	0.752355
1	0.665944	0.825509	0.756819	0.760961
1.01667	0.67902	0.832712	0.766407	0.770013
1.03333	0.689735	0.840946	0.775506	0.780969
1.05	0.693186	0.847849	0.780249	0.784574
1.06667	0.697979	0.853707	0.784996	0.791694
1.08333	0.704096	0.861609	0.789957	0.80026
1.1	0.708991	0.867339	0.796136	0.804732
1.11667	0.716561	0.872258	0.803853	0.81008
1.13333	0.721238	0.877252	0.809118	0.81943
1.15	0.725781	0.863874	0.81159	0.8231
1.16667	0.730319	0.88356	0.815373	0.826622
1.18333	0.733263	0.870796	0.817248	0.832669
1.2	0.738988	0.87446	0.820753	0.837924
1.21667	0.746108	0.8778	0.823722	0.841555
1.23333	0.749597	0.879585	0.829126	0.842021
1.25	0.752359	0.883561	0.833443	0.844648
1.26667	0.756216	0.903895	0.840146	0.847774
1.28333	0.763954	0.890092	0.845612	0.851698
1.3	0.767615	0.893162	0.851502	0.856895
1.31667	0.769744	0.896844	0.855377	0.8632
1.33333	0.772522	0.901259	0.869971	0.863883
1.35	0.775504	0.905473	0.87249	0.867718
1.36667	0.776417	0.870311	0.874829	0.870152
1.38333	0.777792	0.872895	0.875807	0.87331
1.4	0.78007	0.875903	0.875839	0.876544
1.41667	0.784426	0.879741	0.876645	0.880477
1.43333	0.786223	0.904211	0.876649	0.883323
1.45	0.789711	0.887555	0.87862	0.888528
1.46667	0.794895	0.890644	0.882197	0.892872
1.48333	0.801124	0.893663	0.884099	0.895563
1.5	0.80471	0.894565	0.884509	0.898433
1.51667	0.808174	0.896196	0.885345	0.8975
1.53333	0.8093	0.898382	0.886513	0.898412
1.55	0.813435	0.918908	0.885731	0.894152
1.56667	0.815076	0.919688	0.890685	0.894525
1.58333	0.818468	0.920124	0.893571	0.897054
1.6	0.819677	0.921238	0.89353	0.900525
1.61667	0.821847	0.92147	0.894292	0.898452
1.63333	0.822911	0.911581	0.896353	0.889136
1.65	0.82563	0.932899	0.898119	0.895833
1.66667	0.827695	0.956279	0.898511	0.901519
1.68333	0.831086	0.959358	0.902293	0.908146
1.7	0.838455	0.942844	0.903752	0.913274
1.71667	0.839696	0.946277	0.900217	0.917307
1.73333	0.840867	0.968407	0.900905	0.920744
1.75	0.843257	0.951095	0.901833	0.924843
1.76667	0.846973	0.951391	0.905155	0.925591
1.78333	0.849024	0.913636	0.90923	0.92892
1.8	0.851366	0.950912	0.897648	0.930377
1.81667	0.853586	0.91198	0.900039	0.93192
1.83333	0.856061	0.913802	0.902995	0.941338
1.85	0.860773	0.915242	0.914197	0.938853
1.86667	0.863588	0.957192	0.916384	0.931473
1.88333	0.865223	0.958606	0.918257	0.928304
1.9	0.86653	0.960421	0.918554	0.933318
1.91667	0.868484	0.961327	0.919278	0.94727
1.93333	0.870347	0.96341	0.920967	0.94427
1.95	0.870704	0.964722	0.921683	0.954645
1.96667	0.869515	0.965335	0.923059	0.974063
1.98333	0.87123	0.965626	0.925878	0.951808
2	0.871971	0.965795	0.926837	0.940659
2.01667	0.87129	0.96548	0.924791	0.943214
2.03333	0.871699	0.965281	0.922711	0.941539
2.05	0.871446	0.965336	0.923551	0.946331
2.06667	0.873932	0.965582	0.924271	0.948658
2.08333	0.876152	0.965921	0.923798	0.948813
2.1	0.876278	0.967316	0.923553	0.948355
2.11667	0.875751	0.967957	0.923066	0.948767
2.13333	0.876812	0.967909	0.922935	0.948528
2.15	0.87891	0.968648	0.922642	0.950659
2.16667	0.879449	0.969372	0.92306	0.953759
2.18333	0.880804	0.969828	0.92417	0.955366
2.2	0.926077	0.969269	0.929984	0.956855
2.21667	0.935735	0.968217	0.933682	0.956661
2.23333	0.941471	0.968797	0.93756	0.957125
2.25	0.94566	0.968672	0.939404	0.959421
2.26667	0.949462	0.969181	0.942232	0.96005
2.28333	0.956264	0.970902	0.948718	0.960814
2.3	0.95643	0.973757	0.955908	0.967699
2.31667	0.957169	0.975939	0.954386	0.973164
2.33333	0.954725	0.976486	0.961136	0.978696
2.35	0.90971	0.976233	0.932423	0.974453
2.36667	0.912901	0.978553	0.933911	0.975572
2.38333	0.915281	0.987931	0.935343	0.977443
2.4	0.917038	0.979193	0.937861	0.977371
2.41667	0.963201	0.980833	0.945457	0.976957
2.43333	0.970313	0.981801	0.954596	0.975975
2.45	0.973733	0.983177	0.961982	0.97422
2.46667	0.977399	0.986057	0.967679	0.978499
2.48333	0.98004	0.987279	0.970568	1
2.5	0.977767	0.987645	0.979462	0.984303
2.51667	0.978821	0.988926	0.978971	0.982445
2.53333	0.978682	0.990711	0.98052	0.984193
2.55	0.980468	0.992933	0.979375	0.986755
2.56667	0.982352	0.993871	0.97906	0.988553
2.58333	0.981384	0.994662	0.979344	0.98995
2.6	0.98092	0.9938	0.981483	0.989746
2.61667	0.983858	0.990621	0.982224	0.983282
2.63333	0.928785	0.98994	0.949427	0.990816
2.65	0.928882	0.987509	0.95054	0.989486
2.66667	0.931672	0.985413	0.952504	0.988893
2.68333	0.932296	0.983295	0.95451	0.98664
2.7	0.932493	0.980835	0.956111	0.982328
2.71667	0.934229	0.978558	0.958438	0.98038
2.73333	0.968108	0.976422	0.954892	0.978887
2.75	0.981003	0.976028	0.964486	0.972389
2.76667	0.989317	0.975787	0.974324	0.971987
2.78333	0.992736	0.975305	0.980682	0.968778
2.8	0.994355	0.974546	0.981803	0.964937
2.81667	0.99643	0.975144	0.981387	0.969743
2.83333	0.99816	0.975397	0.979366	0.98909
2.85	0.99526	0.974494	0.994186	0.988322
2.86667	0.982066	0.974241	0.993045	0.985083
2.88333	0.942945	0.973747	0.961845	0.983933
2.9	0.942105	0.972264	0.960428	0.964501
2.91667	0.942207	0.969064	0.960998	0.959337
2.93333	0.942573	0.970874	0.962115	0.959516
2.95	0.942429	0.970859	0.962194	0.959584
2.96667	0.941277	0.977904	0.96173	0.968551
2.98333	0.940855	0.975426	0.961799	0.967575
3	0.940497	0.966091	0.960626	0.96637
3.01667	0.940825	0.964139	0.957943	0.963259
3.03333	0.939909	0.961651	0.958605	0.960637
3.05	0.939286	0.96161	0.958579	0.960978
3.06667	0.936658	0.960485	0.959116	0.960333
3.08333	0.935661	0.95983	0.960963	0.957623
3.1	0.935244	0.958461	0.96245	0.958016
3.11667	0.935147	0.957257	0.962369	0.959256
3.13333	0.935011	0.956628	0.961975	0.960087
3.15	0.935027	0.957155	0.9618	0.959947
3.16667	0.935169	0.967703	0.960681	0.959669
3.18333	0.936196	0.971824	0.958356	0.956715
3.2	0.936621	0.971104	0.959092	0.955091
3.21667	0.936943	0.957547	0.958761	0.955277
3.23333	0.936379	0.956052	0.95694	0.954953
3.25	0.936361	0.953889	0.955769	0.953819
3.26667	0.936711	0.953713	0.956483	0.955389
3.28333	0.935784	0.95288	0.956986	0.975038
3.3	0.968219	0.951193	0.954056	0.969949
3.31667	0.974524	0.970103	0.961424	0.972253
3.33333	0.978075	0.969623	0.970954	0.974596
3.35	0.978162	0.970064	0.978985	0.975278
3.36667	0.928732	0.988478	0.956016	0.976405
3.38333	0.92756	0.974448	0.956487	0.97977
3.4	0.926317	0.977451	0.956533	0.983647
3.41667	0.924459	0.994725	0.95583	0.984512
3.43333	0.924042	0.996773	0.956867	0.98649
3.45	0.927171	0.997516	0.95584	0.990257
3.46667	0.92348	0.996866	0.954913	0.989934
3.48333	0.926615	0.997407	0.958257	0.989298
3.5	0.959601	0.997756	0.956854	0.990427
3.51667	0.961672	0.996672	0.959033	0.991008
3.53333	0.964411	0.99632	0.96289	0.989241
3.55	0.967905	0.998488	0.965789	0.987833
3.56667	0.97242	1	0.972475	0.987542
3.58333	0.976018	0.966617	0.979492	0.990997
3.6	0.980199	0.965428	0.986057	0.9894
3.61667	0.981212	0.964715	0.984269	0.987806
3.63333	0.98086	0.963374	0.978703	0.98611
3.65	0.984274	0.962778	0.980792	0.984992
3.66667	0.980423	0.962146	0.978418	0.983781
3.68333	0.980616	0.961794	0.974577	0.982401
3.7	0.979319	0.959823	0.971504	0.978924
3.71667	0.977117	0.959019	0.970059	0.978261
3.73333	0.978464	0.957492	0.970956	0.97692
3.75	0.98029	0.986395	0.97323	0.975967
3.76667	0.981684	0.987354	0.975006	0.976033
3.78333	0.982099	0.989024	0.978568	0.978743
3.8	0.984619	0.990739	0.97997	0.981662
3.81667	0.988778	0.992184	0.978338	0.98265
3.83333	0.989234	0.992616	0.982406	0.982642
3.85	0.989166	0.992409	0.986014	0.983024
3.86667	0.989053	0.992694	0.986833	0.984276
3.88333	0.989535	0.993747	0.986279	0.985519
3.9	0.988406	0.993712	0.988767	0.986166
3.91667	0.988843	0.993865	0.986898	0.987377
3.93333	0.987222	0.993158	0.987666	0.988108
3.95	0.987545	0.993356	0.986703	0.988526
3.96667	0.988148	0.993566	0.987795	0.98753
3.98333	0.987001	0.992771	0.982497	0.984797
4	0.990248	0.992539	0.979914	0.984049
4.01667	0.992404	0.992843	0.980543	0.985732
4.03333	0.992982	0.992166	0.980988	0.985388
4.05	0.992363	0.991558	0.983081	0.985244
4.06667	0.990802	0.990831	0.98313	0.984735
4.08333	0.991513	0.990816	0.981516	0.986178
4.1	0.993166	0.990778	0.983017	0.987559
4.11667	0.993102	0.991255	0.982041	0.987189
4.13333	0.995882	0.983648	0.987177	0.984816
4.15	0.996418	0.978254	0.993161	0.988507
4.16667	0.99801	0.976928	0.992584	0.981627
4.18333	0.996058	0.977618	0.991221	0.987145
4.2	0.995936	0.975274	0.992744	0.981092
4.21667	1	0.97124	0.998661	0.979033
4.23333	0.997901	0.968619	0.990202	0.977137
4.25	0.99568	0.967451	0.983488	0.977415
4.26667	0.995229	0.965298	0.994149	0.975707
4.28333	0.985032	0.962547	0.993662	0.973611
4.3	0.981583	0.961735	0.993975	0.972344
4.31667	0.980508	0.961694	0.990878	0.972972
4.33333	0.981842	0.959366	1	0.970874
4.35	0.985537	0.958888	0.998933	0.96859
4.36667	0.990883	0.958869	0.983324	0.970138
4.38333	0.985799	0.956984	0.969483	0.970209
4.4	0.980737	0.955108	0.96985	0.967596
4.41667	0.977799	0.954876	0.972732	0.965424
4.43333	0.976151	0.954401	0.967735	0.964148
4.45	0.968701	0.953921	0.960447	0.962826
4.46667	0.96751	0.953476	0.958843	0.961822
4.48333	0.968574	0.9526	0.959158	0.960361
4.5	0.966282	0.951685	0.959276	0.958252
4.51667	0.96478	0.950181	0.957405	0.955607
4.53333	0.964799	0.948691	0.957377	0.952779
4.55	0.967956	0.94763	0.958834	0.95013
4.56667	0.970487	0.946273	0.957527	0.948032
4.58333	0.971516	0.945295	0.957945	0.947249
4.6	0.967628	0.944171	0.953982	0.946668
4.61667	0.966376	0.943561	0.952269	0.945407
4.63333	0.96509	0.942873	0.950989	0.9446
4.65	0.966074	0.941385	0.953412	0.945283
4.66667	0.966367	0.940871	0.953572	0.946058
4.68333	0.966279	0.941891	0.953407	0.947274
4.7	0.970057	0.954916	0.95678	0.948175
4.71667	0.971821	0.953535	0.959697	0.947834
4.73333	0.971238	0.952885	0.958188	0.947973
4.75	0.97088	0.952398	0.960563	0.949362
4.76667	0.971985	0.952006	0.962885	0.952409
4.78333	0.973963	0.951301	0.965836	0.952668
4.8	0.972565	0.950312	0.964018	0.950765
4.81667	0.972173	0.950574	0.961785	0.95145
4.83333	0.974607	0.951024	0.963448	0.952683
4.85	0.973978	0.95085	0.963193	0.952824
4.86667	0.97371	0.949982	0.963736	0.953468
4.88333	0.973007	0.950382	0.958264	0.955765
4.9	0.973872	0.951149	0.958869	0.957891
4.91667	0.975547	0.950635	0.96141	0.957713
4.93333	0.977004	0.951165	0.963052	0.957544
4.95	0.980862	0.951385	0.961166	0.958502
4.96667	0.975612	0.951146	0.959639	0.958876
4.98333	0.975118	0.951902	0.959364	0.959924
5	0.973521	0.951643	0.956567	0.959782
5.01667	0.97363	0.952649	0.956485	0.961513
5.03333	0.974719	0.953641	0.954119	0.963333
5.05	0.974217	0.952343	0.952817	0.96366
5.06667	0.973986	0.952607	0.953066	0.965489
5.08333	0.973503	0.952922	0.953454	0.966174
5.1	0.973093	0.953489	0.954036	0.968441
5.11667	0.974615	0.955187	0.95421	0.972283
5.13333	0.974845	0.957122	0.950607	0.972964
5.15	0.975508	0.957373	0.949876	0.971692
5.16667	0.976445	0.957781	0.95003	0.972997
5.18333	0.975514	0.957951	0.948426	0.973907
5.2	0.975078	0.956874	0.948086	0.973349
5.21667	0.974742	0.954728	0.94884	0.973195
5.23333	0.975814	0.953235	0.948348	0.973203
5.25	0.975742	0.952413	0.947161	0.973042
5.26667	0.974948	0.95198	0.946096	0.971956
5.28333	0.976545	0.952164	0.947731	0.970943
5.3	0.97931	0.952508	0.947804	0.970599
5.31667	0.979064	0.951356	0.946737	0.970753
5.33333	0.97868	0.948175	0.945753	0.97138
5.35	0.977403	0.947048	0.944013	0.971696
5.36667	0.977489	0.948681	0.943148	0.968442
5.38333	0.978941	0.947978	0.942571	0.965376
5.4	0.977445	0.94678	0.94265	0.964349
5.41667	0.976737	0.945347	0.941291	0.961824
5.43333	0.976235	0.944741	0.940086	0.958746
5.45	0.976854	0.943676	0.941741	0.957468
5.46667	0.97723	0.943367	0.944299	0.956151
5.48333	0.97584	0.942983	0.945379	0.953971
5.5	0.975879	0.942818	0.946319	0.953022
5.51667	0.975183	0.942962	0.947791	0.952149
5.53333	0.973387	0.942905	0.947134	0.950826
5.55	0.971545	0.94257	0.947423	0.950248
5.56667	0.969253	0.941586	0.947833	0.948453
5.58333	0.970465	0.939788	0.948912	0.946386
5.6	0.970881	0.93918	0.949596	0.946444
5.61667	0.96689	0.938126	0.949821	0.94541
5.63333	0.967399	0.936654	0.954454	0.942516
5.65	0.966225	0.937368	0.955124	0.943177
5.66667	0.966723	0.937189	0.956927	0.943194
5.68333	0.964118	0.935725	0.960353	0.942074
5.7	0.964344	0.934253	0.962764	0.941624
5.71667	0.962721	0.932854	0.966112	0.941494
5.73333	0.959642	0.931223	0.96866	0.938681
5.75	0.958436	0.929908	0.96992	0.937353
5.76667	0.956778	0.928988	0.96991	0.937075
5.78333	0.954914	0.927619	0.973477	0.936559
5.8	0.952936	0.926526	0.974612	0.934856
5.81667	0.951236	0.925348	0.976041	0.933181
5.83333	0.94829	0.924893	0.977049	0.930247
5.85	0.950176	0.924618	0.977053	0.92861
5.86667	0.949217	0.922637	0.9751	0.925598
5.88333	0.948902	0.920203	0.975702	0.923521
5.9	0.945243	0.91885	0.971923	0.922658
5.91667	0.941926	0.918181	0.969443	0.923374
5.93333	0.9413	0.915172	0.968966	0.92216
5.95	0.939759	0.913154	0.966373	0.920637
5.96667	0.939294	0.912767	0.961213	0.92115
5.98333	0.93652	0.911123	0.961498	0.919817
6	0.934776	0.909762	0.962178	0.920774
6.01667	0.932493	0.908374	0.958099	0.920613
6.03333	0.931217	0.906198	0.957208	0.917078
6.05	0.927782	0.903931	0.958253	0.91323
6.06667	0.924565	0.902024	0.955152	0.911931
6.08333	0.923182	0.900034	0.955016	0.908692
6.1	0.921938	0.897825	0.953677	0.904599
6.11667	0.920506	0.896441	0.952446	0.901624
6.13333	0.917891	0.893177	0.950991	0.898837
6.15	0.917462	0.890823	0.948796	0.896627
6.16667	0.916546	0.890282	0.945645	0.895605
6.18333	0.916242	0.889634	0.947408	0.894429
6.2	0.915433	0.889285	0.946231	0.894155
6.21667	0.913792	0.886854	0.942664	0.862968
6.23333	0.914787	0.86648	0.944443	0.862235
6.25	0.914586	0.866132	0.946407	0.860879
6.26667	0.915522	0.865446	0.947541	0.85855
6.28333	0.915265	0.865794	0.946521	0.855919
6.3	0.916071	0.864291	0.945337	0.855963
6.31667	0.917279	0.888449	0.945439	0.889349
6.33333	0.919679	0.887151	0.945259	0.887079
6.35	0.920992	0.886358	0.944651	0.88649
6.36667	0.92149	0.885735	0.944295	0.885624
6.38333	0.92236	0.886087	0.945632	0.884571
6.4	0.923228	0.885748	0.946857	0.885651
6.41667	0.924856	0.885995	0.946755	0.885326
6.43333	0.926229	0.8858	0.943927	0.884586
6.45	0.927401	0.886461	0.942313	0.884654
6.46667	0.928753	0.88763	0.944258	0.885281
6.48333	0.930931	0.888479	0.943664	0.885312
6.5	0.933964	0.887	0.943909	0.884386
6.51667	0.935961	0.886833	0.94486	0.882854
6.53333	0.93782	0.885837	0.945142	0.8816
6.55	0.935251	0.884428	0.941984	0.879443
6.56667	0.936983	0.882362	0.94174	0.876688
6.58333	0.93896	0.880133	0.942766	0.875341
6.6	0.935726	0.877017	0.941364	0.873874
6.61667	0.934457	0.874326	0.941614	0.870894
6.63333	0.935474	0.871936	0.942138	0.867867
6.65	0.935173	0.868511	0.944117	0.864375
6.66667	0.93326	0.865366	0.943645	0.862132
6.68333	0.931219	0.862453	0.94187	0.859839
6.7	0.930395	0.863318	0.940884	0.859321
6.71667	0.927635	0.862572	0.940584	0.860472
6.73333	0.925424	0.860854	0.937323	0.860363
6.75	0.923585	0.861205	0.936066	0.861527
6.76667	0.923727	0.861346	0.937224	0.864463
6.78333	0.920481	0.86097	0.935439	0.862263
6.8	0.919201	0.858327	0.934209	0.858261
6.81667	0.918618	0.856808	0.931863	0.857792
6.83333	0.920234	0.856395	0.930674	0.857463
6.85	0.920459	0.8554	0.929144	0.855846
6.86667	0.919701	0.855593	0.92922	0.856521
6.88333	0.91628	0.856031	0.927039	0.857739
6.9	0.916386	0.856689	0.93006	0.860469
6.91667	0.918675	0.857791	0.931654	0.863534
6.93333	0.917477	0.859849	0.933067	0.866615
6.95	0.915407	0.861551	0.932512	0.867698
6.96667	0.917022	0.862601	0.932557	0.867391
6.98333	0.917412	0.860544	0.931106	0.868609
7	0.916747	0.861791	0.928591	0.867591
7.01667	0.917177	0.86397	0.927412	0.86933
7.03333	0.91855	0.866277	0.926917	0.873163
7.05	0.920775	0.867968	0.926649	0.875417
7.06667	0.919745	0.869701	0.92536	0.875743
7.08333	0.920176	0.872611	0.924616	0.878378
7.1	0.921162	0.874893	0.926066	0.881732
7.11667	0.919892	0.8762	0.927667	0.881948
7.13333	0.918271	0.876679	0.927993	0.882338
7.15	0.918096	0.876603	0.928097	0.884156
7.16667	0.919599	0.876158	0.928713	0.884452
7.18333	0.917254	0.876411	0.926705	0.883993
7.2	0.918472	0.875984	0.929739	0.88323
7.21667	0.918032	0.876206	0.92796	0.883572
7.23333	0.917806	0.877368	0.926568	0.884874
7.25	0.917667	0.877459	0.926646	0.885371
7.26667	0.916075	0.876532	0.925349	0.883837
7.28333	0.916009	0.875903	0.923079	0.883601
7.3	0.915002	0.874139	0.922137	0.881493
7.31667	0.915063	0.872287	0.920451	0.881075
7.33333	0.912951	0.87118	0.917978	0.880556
7.35	0.909949	0.869347	0.916683	0.878608
7.36667	0.907371	0.867653	0.91388	0.877718
7.38333	0.906739	0.8671	0.912626	0.876832
7.4	0.903201	0.865113	0.909599	0.875216
7.41667	0.898493	0.861512	0.907558	0.872449
7.43333	0.898998	0.85588	0.907019	0.870102
7.45	0.898185	0.854261	0.904729	0.867864
7.46667	0.90017	0.851015	0.906526	0.864041
7.48333	0.900864	0.848817	0.908188	0.86178
7.5	0.902663	0.847599	0.908684	0.860812
7.51667	0.902765	0.845772	0.910347	0.856383
7.53333	0.903585	0.844233	0.91239	0.852223
7.55	0.905532	0.84189	0.914756	0.846984
7.56667	0.904818	0.839663	0.916363	0.843912
7.58333	0.904643	0.83563	0.918194	0.841311
7.6	0.903247	0.835305	0.915792	0.837021
7.61667	0.90017	0.835052	0.916726	0.834948
7.63333	0.898296	0.840671	0.916845	0.841309
7.65	0.897471	0.833507	0.915578	0.834296
7.66667	0.89525	0.830128	0.912611	0.824677
7.68333	0.893271	0.830377	0.911502	0.829009
7.7	0.893003	0.827588	0.912399	0.830241
7.71667	0.891628	0.825149	0.911354	0.826588
7.73333	0.891583	0.82561	0.909697	0.823158
7.75	0.889981	0.822883	0.910611	0.823012
7.76667	0.888806	0.821002	0.908657	0.818775
7.78333	0.88815	0.818942	0.903983	0.8189
7.8	0.885494	0.818949	0.904364	0.816389
7.81667	0.885612	0.819966	0.905153	0.812859
7.83333	0.883858	0.820485	0.903625	0.814285
7.85	0.884078	0.822611	0.905187	0.817437
7.86667	0.883283	0.823729	0.904298	0.818545
7.88333	0.883602	0.82512	0.903603	0.820947
7.9	0.884717	0.827814	0.903387	0.823121
7.91667	0.88457	0.828186	0.903489	0.823208
7.93333	0.885349	0.828768	0.903691	0.823031
7.95	0.884628	0.829572	0.900241	0.822333
7.96667	0.884198	0.830646	0.899835	0.822866
7.98333	0.882827	0.830882	0.901479	0.823901
8	0.879943	0.82955	0.900928	0.827025
8.01667	0.881387	0.828796	0.902412	0.827281
8.03333	0.881972	0.829096	0.904869	0.824762
8.05	0.882247	0.83011	0.905264	0.826081
8.06667	0.881154	0.831302	0.904301	0.826657
8.08333	0.883564	0.833693	0.903712	0.827674
8.1	0.883834	0.835803	0.903243	0.830818
8.11667	0.883322	0.838092	0.906163	0.833356
8.13333	0.88388	0.838981	0.905137	0.83136
8.15	0.886693	0.838725	0.901867	0.83115
8.16667	0.889299	0.838611	0.902898	0.830937
8.18333	0.887849	0.83803	0.89966	0.829123
8.2	0.889744	0.837448	0.898577	0.827301
8.21667	0.890125	0.836565	0.894737	0.825357
8.23333	0.888761	0.835603	0.892121	0.823487
8.25	0.888486	0.833629	0.888899	0.821286
8.26667	0.887468	0.833675	0.885224	0.820503
8.28333	0.886316	0.83354	0.881197	0.819776
8.3	0.884312	0.833415	0.879363	0.819031
8.31667	0.883182	0.833314	0.87876	0.81785
8.33333	0.882326	0.832656	0.877254	0.81776
8.35	0.881954	0.831676	0.876107	0.817336
8.36667	0.879677	0.830214	0.873784	0.817691
8.38333	0.877668	0.828971	0.872423	0.819592
8.4	0.875246	0.825667	0.871898	0.819436
8.41667	0.875093	0.819605	0.870229	0.816888
8.43333	0.875304	0.819656	0.867998	0.815597
8.45	0.872373	0.820393	0.866516	0.814767
8.46667	0.873544	0.8212	0.866456	0.815511
8.48333	0.872848	0.823957	0.864777	0.817087
8.5	0.869606	0.825759	0.863519	0.819494
8.51667	0.866618	0.82636	0.86326	0.822133
8.53333	0.863732	0.82686	0.861834	0.824159
8.55	0.861805	0.829137	0.858301	0.826283
8.56667	0.860496	0.83182	0.855518	0.829453
8.58333	0.860169	0.833741	0.85391	0.832742
8.6	0.858073	0.836659	0.851378	0.834067
8.61667	0.856324	0.838459	0.848329	0.835757
8.63333	0.856435	0.842688	0.846166	0.838211
8.65	0.857837	0.844093	0.84567	0.839183
8.66667	0.855517	0.842579	0.840285	0.837426
8.68333	0.856596	0.840963	0.840169	0.837132
8.7	0.856022	0.839774	0.839371	0.83715
8.71667	0.855158	0.838647	0.837654	0.835626
8.73333	0.854699	0.836954	0.835391	0.834439
8.75	0.855404	0.83763	0.834556	0.83423
8.76667	0.854228	0.83602	0.832586	0.833357
8.78333	0.852765	0.835236	0.832867	0.829476
8.8	0.852301	0.834406	0.831449	0.828325
8.81667	0.851268	0.833039	0.832027	0.825447
8.83333	0.851196	0.832259	0.833564	0.824017
8.85	0.851427	0.832224	0.835094	0.824563
8.86667	0.853269	0.832602	0.836868	0.82464
8.88333	0.852963	0.831985	0.839876	0.824303
8.9	0.854206	0.83075	0.840509	0.823428
8.91667	0.856153	0.829909	0.840748	0.824265
8.93333	0.854348	0.83002	0.836676	0.822785
8.95	0.855661	0.829588	0.835479	0.822398
8.96667	0.856709	0.830546	0.835969	0.823351
8.98333	0.854698	0.831324	0.83508	0.824793
9	0.854939	0.831826	0.832412	0.824429
9.01667	0.855408	0.832584	0.830582	0.82434
9.03333	0.855041	0.834349	0.831067	0.824529
9.05	0.854596	0.836041	0.830218	0.822665
9.06667	0.855109	0.836617	0.828992	0.820566
9.08333	0.855862	0.837766	0.830695	0.819755
9.1	0.85525	0.839309	0.829683	0.821208
9.11667	0.854745	0.839125	0.828745	0.816906
9.13333	0.85463	0.84023	0.831485	0.814025
9.15	0.855818	0.842462	0.830538	0.812954
9.16667	0.858536	0.843222	0.830965	0.812744
9.18333	0.859167	0.843938	0.830283	0.814291
9.2	0.858717	0.845806	0.829959	0.816184
9.21667	0.85963	0.848081	0.826853	0.818913
9.23333	0.860505	0.851167	0.826543	0.822724
9.25	0.861186	0.851698	0.826582	0.824152
9.26667	0.860197	0.852998	0.82683	0.825743
9.28333	0.86027	0.853701	0.826231	0.828891
9.3	0.861167	0.853427	0.826818	0.83034
9.31667	0.863379	0.853201	0.831019	0.831401
9.33333	0.862851	0.853571	0.832973	0.83409
9.35	0.861454	0.853818	0.830831	0.835206
9.36667	0.862915	0.854054	0.832294	0.83728
9.38333	0.863392	0.853006	0.830683	0.837745
9.4	0.862665	0.852036	0.828414	0.841326
9.41667	0.86171	0.852382	0.827491	0.841892
9.43333	0.860836	0.851836	0.825713	0.839347
9.45	0.863386	0.851484	0.8249	0.838549
9.46667	0.86323	0.850709	0.823694	0.837618
9.48333	0.862714	0.849358	0.824788	0.834703
9.5	0.863581	0.848538	0.826412	0.832667
9.51667	0.861787	0.847112	0.825908	0.83189
9.53333	0.862919	0.845534	0.82715	0.831519
9.55	0.864303	0.844308	0.82907	0.829741
9.56667	0.864094	0.841991	0.829328	0.826794
9.58333	0.861227	0.840235	0.828379	0.824183
9.6	0.857733	0.839532	0.828959	0.821617
9.61667	0.855949	0.839795	0.833335	0.82003
9.63333	0.855185	0.839008	0.831308	0.820008
9.65	0.854407	0.838074	0.833383	0.820582
9.66667	0.852893	0.837469	0.834406	0.820742
9.68333	0.852031	0.835856	0.831938	0.819994
9.7	0.851129	0.834848	0.830788	0.81817
9.71667	0.851668	0.83542	0.829727	0.817663
9.73333	0.849839	0.835578	0.826594	0.817137
9.75	0.849708	0.835379	0.828051	0.815898
9.76667	0.847206	0.83496	0.827677	0.815618
9.78333	0.843236	0.834755	0.826827	0.815753
9.8	0.843187	0.833965	0.827533	0.813429
9.81667	0.84437	0.833443	0.828546	0.811095
9.83333	0.846516	0.830041	0.828881	0.808907
9.85	0.845281	0.82768	0.829263	0.805855
9.86667	0.844863	0.825416	0.830286	0.801788
9.88333	0.843181	0.822657	0.829603	0.798625
9.9	0.841802	0.819442	0.827609	0.79555
9.91667	0.841312	0.815574	0.828576	0.791055
9.93333	0.838549	0.811656	0.829449	0.787136
9.95	0.835795	0.807248	0.827229	0.784789
9.96667	0.833634	0.804006	0.827659	0.781575
9.98333	0.831188	0.800513	0.826652	0.778148
10	0.829396	0.797471	0.825426	0.777392
10.0167	0.82608	0.794973	0.821788	0.775807
10.0333	0.823828	0.792817	0.819144	0.773426
10.05	0.821936	0.790105	0.814208	0.770714
10.0667	0.819203	0.789383	0.809418	0.767681
10.0833	0.817422	0.788523	0.807636	0.765651
10.1	0.814659	0.787723	0.806573	0.762891
10.1167	0.810605	0.787737	0.805652	0.761058
10.1333	0.807761	0.787789	0.803445	0.760581
10.15	0.80756	0.788246	0.803359	0.761704
10.1667	0.806296	0.788781	0.80272	0.761698
10.1833	0.804564	0.789083	0.801769	0.761414
10.2	0.803391	0.789302	0.798152	0.761433
10.2167	0.801996	0.789452	0.797341	0.759779
10.2333	0.800592	0.789586	0.796238	0.759121
10.25	0.797152	0.79124	0.793748	0.760752
10.2667	0.795135	0.792248	0.790269	0.761986
10.2833	0.792503	0.793108	0.790214	0.762073
10.3	0.789306	0.793854	0.787123	0.764112
10.3167	0.787413	0.794136	0.784243	0.766729
10.3333	0.785666	0.792001	0.783832	0.767224
10.35	0.786054	0.791347	0.786732	0.768978
10.3667	0.785097	0.792551	0.786435	0.770046
10.3833	0.784336	0.794037	0.787067	0.769462
10.4	0.785905	0.796152	0.789081	0.768955
10.4167	0.786821	0.797568	0.787587	0.768399
10.4333	0.788942	0.800313	0.787625	0.768036
10.45	0.78492	0.80152	0.783026	0.767937
10.4667	0.783906	0.801977	0.784087	0.77065
10.4833	0.784622	0.803293	0.780545	0.771364
10.5	0.788534	0.802461	0.777019	0.771798
10.5167	0.792514	0.800396	0.775223	0.772663
10.5333	0.79346	0.799195	0.774427	0.771604
10.55	0.794861	0.798081	0.778538	0.769593
10.5667	0.798307	0.795361	0.780797	0.768911
10.5833	0.801472	0.792788	0.784635	0.768582
10.6	0.805049	0.789393	0.787528	0.767436
10.6167	0.805969	0.788543	0.786744	0.764412
10.6333	0.807479	0.786025	0.787543	0.765549
10.65	0.809474	0.785079	0.786633	0.767077
10.6667	0.811714	0.783437	0.787131	0.766155
10.6833	0.812546	0.781302	0.788891	0.76279
10.7	0.812293	0.779657	0.791465	0.76101
10.7167	0.814851	0.778493	0.792624	0.758573
10.7333	0.814945	0.776598	0.791903	0.758215
10.75	0.816637	0.774898	0.789989	0.756944
10.7667	0.816905	0.77464	0.786891	0.756416
10.7833	0.816144	0.773118	0.785163	0.754809
10.8	0.819141	0.7721	0.78491	0.753122
10.8167	0.820467	0.770153	0.784597	0.751635
10.8333	0.822243	0.768377	0.785005	0.750602
10.85	0.820948	0.766222	0.782343	0.747587
10.8667	0.82174	0.7643	0.783287	0.747596
10.8833	0.824849	0.763389	0.782863	0.747705
10.9	0.826792	0.762489	0.782479	0.746988
10.9167	0.82762	0.76158	0.781109	0.744227
10.9333	0.826567	0.759766	0.780271	0.742112
10.95	0.82569	0.75722	0.781235	0.740542
10.9667	0.823899	0.755126	0.78276	0.736733
10.9833	0.823909	0.75156	0.783908	0.734427
11	0.824301	0.749498	0.78339	0.732849
11.0167	0.822344	0.748279	0.783452	0.730543
11.0333	0.820275	0.746903	0.785434	0.726729
11.05	0.819279	0.745998	0.785821	0.726517
11.0667	0.818073	0.74633	0.787275	0.727615
11.0833	0.814308	0.748021	0.790305	0.726476
11.1	0.812136	0.750987	0.793093	0.722782
11.1167	0.808253	0.752208	0.79384	0.72559
11.1333	0.804859	0.751012	0.796627	0.720937
11.15	0.803004	0.750242	0.798718	0.718577
11.1667	0.801764	0.753272	0.80011	0.73027
11.1833	0.801473	0.754024	0.800523	0.733785
11.2	0.802503	0.750965	0.80102	0.722427
11.2167	0.803263	0.749712	0.801821	0.722289
11.2333	0.804287	0.748974	0.800638	0.727919
11.25	0.805941	0.750766	0.800094	0.728658
11.2667	0.806894	0.751368	0.799307	0.729517
11.2833	0.806942	0.75209	0.798805	0.729328
11.3	0.807653	0.752691	0.797717	0.730443
11.3167	0.809509	0.751113	0.797169	0.731692
11.3333	0.810634	0.749326	0.797954	0.732749
11.35	0.80887	0.751717	0.79576	0.733712
11.3667	0.80731	0.751172	0.793005	0.732488
11.3833	0.806313	0.750625	0.790483	0.729901
11.4	0.80575	0.749886	0.789284	0.727208
11.4167	0.804806	0.748764	0.788348	0.725928
11.4333	0.804808	0.748265	0.7875	0.724373
11.45	0.805468	0.747714	0.789116	0.723665
11.4667	0.804593	0.747894	0.78745	0.724578
11.4833	0.803985	0.748124	0.78788	0.72179
11.5	0.803908	0.748528	0.787808	0.721839
11.5167	0.801816	0.749346	0.787593	0.719719
11.5333	0.800684	0.749102	0.788412	0.718624
11.55	0.800195	0.749944	0.787751	0.717224
11.5667	0.800316	0.751506	0.790465	0.717691
11.5833	0.799144	0.752121	0.792579	0.717648
11.6	0.798438	0.752128	0.793323	0.716714
11.6167	0.799116	0.751921	0.79665	0.716765
11.6333	0.800436	0.751512	0.799888	0.716956
11.65	0.802155	0.750676	0.798284	0.71698
11.6667	0.803458	0.750239	0.799296	0.7172
11.6833	0.80408	0.751336	0.800384	0.717291
11.7	0.805047	0.750485	0.800723	0.717396
11.7167	0.805821	0.750059	0.796726	0.716404
11.7333	0.80434	0.75014	0.800244	0.716225
11.75	0.803372	0.750523	0.802438	0.714288
11.7667	0.803455	0.751473	0.802918	0.71266
11.7833	0.799993	0.751744	0.799939	0.710911
11.8	0.798542	0.750872	0.79909	0.708827
11.8167	0.79614	0.75039	0.796956	0.708164
11.8333	0.7953	0.749358	0.79668	0.707171
11.85	0.793007	0.748217	0.794771	0.704768
11.8667	0.792204	0.749394	0.795554	0.703345
11.8833	0.790712	0.750639	0.793746	0.70331
11.9	0.789856	0.751512	0.79136	0.703721
11.9167	0.790601	0.752353	0.788969	0.702269
11.9333	0.791616	0.753707	0.789387	0.702801
11.95	0.788722	0.755304	0.788282	0.704405
11.9667	0.785655	0.757494	0.785627	0.707624
11.9833	0.783515	0.758681	0.783972	0.710647
12	0.784327	0.76012	0.784199	0.71399
12.0167	0.785316	0.76092	0.783927	0.71491
12.0333	0.786942	0.761082	0.783245	0.716401
12.05	0.788817	0.76034	0.782361	0.716804
12.0667	0.789908	0.760121	0.781384	0.718226
12.0833	0.790108	0.759623	0.779982	0.717965
12.1	0.789294	0.758662	0.777262	0.717875
12.1167	0.788718	0.757863	0.774471	0.71903
12.1333	0.787481	0.757288	0.771202	0.718877
12.15	0.786027	0.756085	0.766534	0.717927
12.1667	0.785728	0.753954	0.764305	0.718332
12.1833	0.78535	0.751336	0.761983	0.719565
12.2	0.785733	0.748126	0.762243	0.719287
12.2167	0.784951	0.745211	0.762932	0.748255
12.2333	0.78447	0.742301	0.762231	0.714732
12.25	0.786014	0.741393	0.763892	0.715052
12.2667	0.786012	0.741801	0.764892	0.713735
12.2833	0.783931	0.7398	0.764289	0.712069
12.3	0.78403	0.740378	0.762388	0.712325
12.3167	0.785311	0.741043	0.76142	0.714021
12.3333	0.784655	0.741355	0.75989	0.715945
12.35	0.784608	0.742167	0.756173	0.718083
12.3667	0.785422	0.743525	0.754205	0.720092
12.3833	0.786461	0.744076	0.754091	0.723314
12.4	0.78682	0.743969	0.750543	0.726275
12.4167	0.785903	0.746184	0.746312	0.727964
12.4333	0.785019	0.745793	0.74434	0.730126
12.45	0.786789	0.747438	0.74312	0.732081
12.4667	0.790432	0.749345	0.742056	0.733526
12.4833	0.79296	0.750022	0.741004	0.733718
12.5	0.795998	0.749878	0.74297	0.732612
12.5167	0.797341	0.748689	0.74138	0.732695
12.5333	0.798224	0.746525	0.73871	0.73311
12.55	0.800573	0.745626	0.738399	0.730892
12.5667	0.801479	0.746113	0.73763	0.724591
12.5833	0.803585	0.744676	0.735297	0.722694
12.6	0.804097	0.741356	0.734518	0.722542
12.6167	0.804975	0.741899	0.737802	0.721342
12.6333	0.803042	0.74001	0.743798	0.720172
12.65	0.805489	0.737421	0.748748	0.715192
12.6667	0.809734	0.737093	0.750528	0.711139
12.6833	0.813103	0.736582	0.754523	0.708527
12.7	0.81669	0.736577	0.755815	0.708392
12.7167	0.818079	0.735743	0.756063	0.707738
12.7333	0.817221	0.733426	0.759707	0.70457
12.75	0.817899	0.7314	0.762853	0.702856
12.7667	0.817479	0.729991	0.765722	0.700034
12.7833	0.816855	0.727329	0.768933	0.695676
12.8	0.815245	0.724453	0.771348	0.692398
12.8167	0.81462	0.721115	0.772901	0.688298
12.8333	0.816291	0.71757	0.775554	0.684666
12.85	0.816368	0.715815	0.777205	0.680351
12.8667	0.81673	0.713381	0.776647	0.676345
12.8833	0.820453	0.710344	0.779244	0.672783
12.9	0.82251	0.707952	0.779878	0.668733
12.9167	0.824056	0.705464	0.775689	0.666154
12.9333	0.826726	0.702497	0.775769	0.664692
12.95	0.828708	0.698618	0.779606	0.66599
12.9667	0.832902	0.694879	0.789454	0.664198
12.9833	0.835258	0.693686	0.79327	0.663126
13	0.83718	0.693114	0.795241	0.663929
13.0167	0.837856	0.69164	0.796725	0.664316
13.0333	0.840536	0.691829	0.79998	0.664872
13.05	0.841841	0.692515	0.799544	0.663781
13.0667	0.844578	0.692351	0.797654	0.66511
13.0833	0.846253	0.691693	0.799878	0.665565
13.1	0.847642	0.692735	0.799405	0.66752
13.1167	0.848742	0.694356	0.799683	0.668902
13.1333	0.846879	0.696933	0.799342	0.670346
13.15	0.843038	0.698709	0.799687	0.671444
13.1667	0.843298	0.700908	0.798493	0.672551
13.1833	0.843439	0.703402	0.797733	0.673351
13.2	0.845278	0.70518	0.79807	0.672429
13.2167	0.851201	0.706626	0.797107	0.674006
13.2333	0.8517	0.70708	0.794873	0.674335
13.25	0.851047	0.707355	0.795378	0.674766
13.2667	0.85167	0.708815	0.79545	0.673311
13.2833	0.851124	0.709554	0.795371	0.675042
13.3	0.850622	0.70974	0.796367	0.67436
13.3167	0.849476	0.710836	0.797241	0.674754
13.3333	0.85033	0.711226	0.798016	0.674912
13.35	0.849065	0.711691	0.799511	0.676174
13.3667	0.851326	0.711362	0.800332	0.6751
13.3833	0.852741	0.711748	0.799524	0.676733
13.4	0.854327	0.711599	0.801178	0.677121
13.4167	0.854621	0.711052	0.800333	0.67687
13.4333	0.85477	0.710254	0.799873	0.675879
13.45	0.85538	0.710884	0.798769	0.676648
13.4667	0.853907	0.711211	0.793481	0.676126
13.4833	0.853843	0.710731	0.793183	0.675089
13.5	0.853206	0.710658	0.79318	0.675733
13.5167	0.853347	0.710559	0.794501	0.675769
13.5333	0.853578	0.711406	0.793742	0.676962
13.55	0.853811	0.711037	0.794723	0.677632
13.5667	0.852129	0.71018	0.771164	0.678983
13.5833	0.851296	0.710417	0.7708	0.679642
13.6	0.851474	0.711554	0.768079	0.682135
13.6167	0.854298	0.710389	0.766152	0.682698
13.6333	0.854386	0.712212	0.765257	0.68284
13.65	0.85443	0.713806	0.762863	0.685513
13.6667	0.852719	0.71313	0.761245	0.686325
13.6833	0.850013	0.713213	0.759669	0.688463
13.7	0.845695	0.71313	0.756982	0.688689
13.7167	0.844061	0.712993	0.781248	0.688225
13.7333	0.841585	0.712402	0.784398	0.686878
13.75	0.836671	0.711434	0.797408	0.686253
13.7667	0.830109	0.710653	0.794776	0.682517
13.7833	0.830651	0.710222	0.797105	0.678368
13.8	0.835557	0.708508	0.787703	0.679762
13.8167	0.832821	0.707575	0.783792	0.683222
13.8333	0.8283	0.705888	0.78245	0.682448
13.85	0.825782	0.704869	0.783781	0.683965
13.8667	0.823552	0.703803	0.781711	0.685856
13.8833	0.819317	0.70203	0.7785	0.685201
13.9	0.81606	0.700526	0.777371	0.68213
13.9167	0.810849	0.699154	0.773455	0.681282
13.9333	0.810842	0.697441	0.770907	0.680476
13.95	0.806315	0.696551	0.76629	0.678779
13.9667	0.801667	0.695425	0.760475	0.67825
13.9833	0.800125	0.694469	0.757365	0.677872
14	0.799062	0.692642	0.751985	0.677395
14.0167	0.797212	0.690463	0.748071	0.675597
14.0333	0.798271	0.689134	0.748146	0.673499
14.05	0.796763	0.68834	0.746378	0.672731
14.0667	0.79579	0.687292	0.744505	0.67141
14.0833	0.796294	0.686212	0.741806	0.671053
14.1	0.797361	0.685029	0.741482	0.670081
14.1167	0.798134	0.634327	0.741641	0.640669
14.1333	0.799241	0.634562	0.738987	0.639765
14.15	0.801801	0.634471	0.738249	0.640931
14.1667	0.805197	0.635283	0.738426	0.644449
14.1833	0.807086	0.635806	0.736588	0.644577
14.2	0.808592	0.635504	0.733313	0.64427
14.2167	0.807563	0.634811	0.730522	0.64177
14.2333	0.807837	0.633644	0.729014	0.641265
14.25	0.807597	0.630754	0.726884	0.639906
14.2667	0.806695	0.632049	0.723732	0.639867
14.2833	0.807766	0.630984	0.723254	0.638493
14.3	0.807447	0.628846	0.723296	0.638926
14.3167	0.805622	0.626628	0.721081	0.639615
14.3333	0.804688	0.627491	0.720175	0.638888
14.35	0.80245	0.628069	0.719134	0.636137
14.3667	0.80064	0.62737	0.71764	0.634369
14.3833	0.798752	0.627725	0.715705	0.633743
14.4	0.796484	0.628079	0.71214	0.634221
14.4167	0.794628	0.629185	0.710894	0.635048
14.4333	0.791691	0.630021	0.708682	0.633475
14.45	0.791391	0.630195	0.707008	0.632751
14.4667	0.788705	0.628615	0.701909	0.630779
14.4833	0.780208	0.62928	0.700931	0.629191
14.5	0.775568	0.629842	0.69908	0.628054
14.5167	0.772799	0.627749	0.696429	0.624729
14.5333	0.768913	0.626052	0.69555	0.621405
14.55	0.770489	0.625643	0.694351	0.616297
14.5667	0.768694	0.625228	0.691813	0.612676
14.5833	0.76795	0.624145	0.68931	0.609801
14.6	0.76791	0.623482	0.689084	0.609145
14.6167	0.767152	0.623212	0.687748	0.606346
14.6333	0.764868	0.623254	0.685737	0.604425
14.65	0.76243	0.62338	0.686236	0.603762
14.6667	0.760789	0.622286	0.6873	0.602519
14.6833	0.759134	0.623328	0.687975	0.60374
14.7	0.755245	0.62393	0.688663	0.605402
14.7167	0.754	0.624908	0.689386	0.607551
14.7333	0.752251	0.624849	0.68988	0.607029
14.75	0.750218	0.626303	0.68979	0.609451
14.7667	0.74793	0.627345	0.689835	0.610994
14.7833	0.745434	0.629083	0.692311	0.611086
14.8	0.740638	0.630967	0.690955	0.613145
14.8167	0.736738	0.631631	0.68959	0.612795
14.8333	0.735926	0.632398	0.691942	0.617162
14.85	0.732982	0.632948	0.693344	0.616721
14.8667	0.730352	0.633888	0.694327	0.622763
14.8833	0.730477	0.633074	0.694462	0.622999
14.9	0.735006	0.633439	0.694583	0.625032
14.9167	0.732636	0.634785	0.696095	0.627057
14.9333	0.732892	0.635181	0.696748	0.627356
14.95	0.731162	0.634346	0.698604	0.628494
14.9667	0.730357	0.634233	0.699073	0.627776
14.9833	0.730117	0.632577	0.69895	0.626137
15	0.727731	0.630357	0.698521	0.626642
15.0167	0.727574	0.627697	0.698632	0.626844
15.0333	0.727599	0.625178	0.698902	0.625732
15.05	0.726417	0.62335	0.6985	0.623929
15.0667	0.725541	0.622189	0.696587	0.623354
15.0833	0.724967	0.620113	0.695429	0.623848
15.1	0.723934	0.617928	0.69524	0.624709
15.1167	0.723286	0.615423	0.695097	0.624527
15.1333	0.720833	0.613791	0.695833	0.621646
15.15	0.720933	0.61356	0.69769	0.624427
15.1667	0.720959	0.613671	0.699695	0.625671
15.1833	0.719645	0.613035	0.700416	0.626927
15.2	0.717984	0.612639	0.699459	0.627071
15.2167	0.717786	0.612344	0.698612	0.627215
15.2333	0.717929	0.611275	0.702369	0.627701
15.25	0.71798	0.609647	0.704191	0.626993
15.2667	0.717397	0.611312	0.703699	0.627093
15.2833	0.721966	0.611896	0.70346	0.629751
15.3	0.728175	0.613161	0.704298	0.628618
15.3167	0.734709	0.615234	0.711414	0.630398
15.3333	0.740367	0.616905	0.710258	0.631467
15.35	0.745812	0.618282	0.710632	0.631042
15.3667	0.749435	0.620165	0.712687	0.632402
15.3833	0.753482	0.622393	0.712929	0.633051
15.4	0.758144	0.625243	0.71502	0.635596
15.4167	0.761654	0.626486	0.716059	0.634766
15.4333	0.76556	0.629393	0.718778	0.636865
15.45	0.766908	0.631096	0.71997	0.638589
15.4667	0.773251	0.630852	0.720952	0.641186
15.4833	0.770014	0.631201	0.71719	0.64188
15.5	0.766176	0.630802	0.714473	0.645079
15.5167	0.768066	0.629904	0.714946	0.643635
15.5333	0.768612	0.630965	0.719161	0.642655
15.55	0.771351	0.630739	0.713453	0.6432
15.5667	0.773442	0.629983	0.710444	0.645221
15.5833	0.773792	0.630536	0.709605	0.649037
15.6	0.773797	0.631979	0.713747	0.648478
15.6167	0.773213	0.634002	0.716239	0.645784
15.6333	0.774455	0.635683	0.715728	0.644061
15.65	0.777192	0.63584	0.717562	0.641857
15.6667	0.780686	0.631479	0.723504	0.639035
15.6833	0.784394	0.627953	0.722603	0.637017
15.7	0.785285	0.631956	0.724076	0.636587
15.7167	0.785727	0.63357	0.724476	0.635213
15.7333	0.786444	0.63221	0.736432	0.635102
15.75	0.785044	0.632895	0.735149	0.633868
15.7667	0.780943	0.635083	0.736423	0.63565
15.7833	0.77554	0.63561	0.720908	0.634593
15.8	0.77906	0.634517	0.729629	0.635311
15.8167	0.77937	0.632939	0.735504	0.635325
15.8333	0.778956	0.633019	0.732818	0.635781
15.85	0.778216	0.631899	0.733277	0.635457
15.8667	0.776537	0.630689	0.734141	0.635286
15.8833	0.777774	0.62821	0.731219	0.635467
15.9	0.783429	0.623515	0.727146	0.634859
15.9167	0.786276	0.621613	0.728326	0.63409
15.9333	0.788374	0.622783	0.732339	0.632027
15.95	0.791646	0.624369	0.736796	0.631233
15.9667	0.795653	0.624242	0.740152	0.631426
15.9833	0.799616	0.62481	0.743351	0.632453
16	0.803248	0.625696	0.746758	0.631497
16.0167	0.80718	0.628554	0.748867	0.6334
16.0333	0.809402	0.629127	0.751639	0.633559
16.05	0.809188	0.630457	0.753405	0.634951
16.0667	0.810414	0.631302	0.754196	0.634244
16.0833	0.809888	0.630575	0.75415	0.632574
16.1	0.807752	0.630261	0.753089	0.632687
16.1167	0.806779	0.630016	0.749436	0.631995
16.1333	0.80487	0.630652	0.748321	0.63098
16.15	0.80445	0.631123	0.74799	0.630653
16.1667	0.803272	0.631064	0.745485	0.629525
16.1833	0.800355	0.631539	0.741611	0.630646
16.2	0.799557	0.632539	0.737343	0.632011
16.2167	0.797983	0.61303	0.736488	0.612256
16.2333	0.797119	0.611768	0.736283	0.610334
16.25	0.795808	0.612142	0.733155	0.608876
16.2667	0.79476	0.612852	0.730268	0.60825
16.2833	0.792838	0.613077	0.727676	0.606503
16.3	0.789252	0.612659	0.724145	0.6053
16.3167	0.787383	0.612294	0.719906	0.605483
16.3333	0.78394	0.611717	0.719246	0.604389
16.35	0.782149	0.610533	0.717521	0.603762
16.3667	0.779708	0.610896	0.713183	0.603797
16.3833	0.775168	0.610856	0.713871	0.603813
16.4	0.771044	0.610108	0.711444	0.603256
16.4167	0.769915	0.609717	0.711465	0.602502
16.4333	0.767286	0.610115	0.710753	0.602056
16.45	0.764928	0.609239	0.709093	0.601917
16.4667	0.76674	0.607575	0.70751	0.601974
16.4833	0.76673	0.605856	0.708149	0.601447
16.5	0.769247	0.605325	0.708378	0.602399
16.5167	0.769096	0.605695	0.706411	0.604806
16.5333	0.770443	0.605751	0.706463	0.607586
16.55	0.771638	0.60548	0.70893	0.607931
16.5667	0.771011	0.604362	0.709539	0.606361
16.5833	0.770839	0.602328	0.71029	0.605914
16.6	0.769368	0.599707	0.710847	0.603579
16.6167	0.768366	0.597805	0.712362	0.601827
16.6333	0.766263	0.595102	0.712538	0.601911
16.65	0.765388	0.592833	0.712563	0.60123
16.6667	0.763504	0.590534	0.714664	0.600062
16.6833	0.761073	0.588271	0.716188	0.598836
16.7	0.758612	0.58611	0.712644	0.599416
16.7167	0.754234	0.584433	0.712849	0.597731
16.7333	0.75196	0.582696	0.713092	0.592588
16.75	0.750554	0.581134	0.711522	0.589813
16.7667	0.748181	0.579327	0.711665	0.588314
16.7833	0.746562	0.577842	0.713523	0.58487
16.8	0.746713	0.57588	0.71335	0.581206
16.8167	0.746987	0.573916	0.713396	0.578882
16.8333	0.746497	0.572684	0.713154	0.575841
16.85	0.746514	0.571563	0.715669	0.57259
16.8667	0.744846	0.570625	0.714685	0.569447
16.8833	0.744082	0.570576	0.71487	0.570001
16.9	0.743673	0.569109	0.718215	0.57178
16.9167	0.743198	0.570639	0.719712	0.571735
16.9333	0.742375	0.571214	0.717352	0.570804
16.95	0.741516	0.571622	0.71397	0.570607
16.9667	0.741458	0.571434	0.714917	0.567998
16.9833	0.741634	0.569958	0.713678	0.564129
17	0.743399	0.568296	0.710572	0.562799
17.0167	0.743822	0.566938	0.711178	0.562494
17.0333	0.745459	0.565444	0.714522	0.560915
17.05	0.745469	0.564512	0.714098	0.559289
17.0667	0.743783	0.56327	0.7137	0.559008
17.0833	0.741982	0.561211	0.71595	0.558482
17.1	0.743538	0.560361	0.716029	0.558498
17.1167	0.745365	0.559729	0.716349	0.556407
17.1333	0.747178	0.55813	0.717881	0.554227
17.15	0.754093	0.556911	0.724034	0.552254
17.1667	0.757295	0.555785	0.725627	0.549289
17.1833	0.759125	0.554171	0.726647	0.547196
17.2	0.76091	0.552385	0.726809	0.543883
17.2167	0.761452	0.551723	0.725485	0.540138
17.2333	0.762572	0.551294	0.726943	0.540136
17.25	0.762498	0.551628	0.727983	0.542221
17.2667	0.762621	0.552023	0.728193	0.544001
17.2833	0.763149	0.552815	0.729136	0.546383
17.3	0.762844	0.554764	0.728538	0.54843
17.3167	0.760913	0.556725	0.725228	0.549152
17.3333	0.760704	0.558489	0.726418	0.549569
17.35	0.75993	0.561577	0.726506	0.553268
17.3667	0.756984	0.562593	0.724718	0.556309
17.3833	0.757692	0.564931	0.722747	0.557523
17.4	0.758531	0.568787	0.720976	0.560632
17.4167	0.756075	0.571033	0.717667	0.563339
17.4333	0.758893	0.573056	0.711974	0.564236
17.45	0.756515	0.57524	0.705494	0.564419
17.4667	0.756025	0.576821	0.70278	0.56612
17.4833	0.756635	0.577802	0.705034	0.568747
17.5	0.752717	0.578356	0.709083	0.570417
17.5167	0.749218	0.578272	0.705818	0.570748
17.5333	0.747046	0.577553	0.702233	0.570916
17.55	0.742866	0.577868	0.700555	0.572806
17.5667	0.739833	0.577569	0.700561	0.573178
17.5833	0.738541	0.578128	0.697501	0.576429
17.6	0.737094	0.579252	0.695886	0.57883
17.6167	0.737361	0.580193	0.695724	0.580035
17.6333	0.737451	0.581489	0.693893	0.580943
17.65	0.737877	0.581946	0.691329	0.583081
17.6667	0.739787	0.582126	0.69105	0.584401
17.6833	0.743149	0.583244	0.693502	0.585587
17.7	0.749217	0.584017	0.693199	0.587319
17.7167	0.75066	0.584051	0.689615	0.588146
17.7333	0.75004	0.583531	0.690622	0.58795
17.75	0.751916	0.583031	0.690549	0.588018
17.7667	0.751627	0.58219	0.687683	0.587556
17.7833	0.751867	0.58118	0.686982	0.585427
17.8	0.75263	0.581114	0.685294	0.584818
17.8167	0.753677	0.581296	0.685805	0.587273
17.8333	0.754715	0.580058	0.685454	0.586127
17.85	0.758081	0.579047	0.683446	0.582868
17.8667	0.76103	0.577075	0.682184	0.581032
17.8833	0.760195	0.576142	0.681992	0.579344
17.9	0.760238	0.576282	0.681625	0.578365
17.9167	0.76079	0.576067	0.678333	0.577389
17.9333	0.759368	0.574195	0.676906	0.577013
17.95	0.756162	0.574145	0.675152	0.575843
17.9667	0.755945	0.573105	0.675579	0.57589
17.9833	0.752793	0.57163	0.672999	0.57564
18	0.749465	0.570907	0.672204	0.575377
18.0167	0.743499	0.570528	0.67307	0.57425
18.0333	0.742592	0.569955	0.669921	0.573974
18.05	0.74094	0.569261	0.667661	0.574379
18.0667	0.737306	0.56951	0.665465	0.573838
18.0833	0.737809	0.569942	0.665622	0.574588
18.1	0.737076	0.569748	0.662686	0.573592
18.1167	0.737497	0.569142	0.659505	0.57184
18.1333	0.736923	0.567984	0.658493	0.571399
18.15	0.734068	0.566468	0.659009	0.569458
18.1667	0.732573	0.565227	0.65783	0.56718
18.1833	0.731782	0.563498	0.658081	0.565594
18.2	0.73037	0.56224	0.658171	0.565092
18.2167	0.727903	0.561148	0.65674	0.564159
18.2333	0.72787	0.559292	0.655312	0.5672
18.25	0.725904	0.557738	0.654704	0.567718
18.2667	0.722766	0.553092	0.653509	0.566707
18.2833	0.720736	0.552023	0.652515	0.564199
18.3	0.718345	0.549195	0.649655	0.558727
18.3167	0.717011	0.547022	0.647882	0.557021
18.3333	0.714451	0.54516	0.646828	0.552697
18.35	0.710308	0.542772	0.643467	0.550822
18.3667	0.7086	0.537941	0.641831	0.546618
18.3833	0.709625	0.536413	0.639788	0.544941
18.4	0.707292	0.535906	0.637837	0.54364
18.4167	0.705684	0.536106	0.639931	0.543659
18.4333	0.705446	0.52563	0.638713	0.544301
18.45	0.707288	0.527475	0.637767	0.543667
18.4667	0.705542	0.529344	0.638344	0.541586
18.4833	0.704479	0.529571	0.637969	0.538124
18.5	0.705552	0.529171	0.63847	0.53018
18.5167	0.706154	0.529211	0.638148	0.531732
18.5333	0.706222	0.528985	0.640836	0.531927
18.55	0.706764	0.528775	0.642981	0.530406
18.5667	0.707253	0.528275	0.644133	0.532295
18.5833	0.708061	0.528523	0.647051	0.531515
18.6	0.708242	0.528638	0.648058	0.530432
18.6167	0.707614	0.525806	0.646205	0.530876
18.6333	0.705931	0.526229	0.64174	0.532471
18.65	0.703453	0.526153	0.635912	0.533868
18.6667	0.702466	0.526212	0.634422	0.535533
18.6833	0.69972	0.526164	0.633109	0.536104
18.7	0.698729	0.527029	0.631624	0.539347
18.7167	0.698479	0.52809	0.632238	0.541576
18.7333	0.69624	0.529201	0.632646	0.543451
18.75	0.693737	0.529805	0.604478	0.543447
18.7667	0.691672	0.535765	0.601584	0.541323
18.7833	0.690927	0.537507	0.60058	0.542841
18.8	0.690104	0.539051	0.599681	0.542349
18.8167	0.689159	0.539596	0.600626	0.54229
18.8333	0.688939	0.540311	0.602148	0.542705
18.85	0.688162	0.541226	0.601592	0.542605
18.8667	0.68684	0.541631	0.601141	0.541418
18.8833	0.686278	0.54315	0.601667	0.541732
18.9	0.685802	0.54521	0.605509	0.543524
18.9167	0.687305	0.546049	0.606302	0.544197
18.9333	0.685925	0.547322	0.604599	0.545473
18.95	0.684786	0.548831	0.603827	0.546409
18.9667	0.682787	0.550819	0.603551	0.548264
18.9833	0.681142	0.552784	0.602021	0.549171
19	0.682117	0.554623	0.600271	0.55024
19.0167	0.683103	0.554437	0.602207	0.548143
19.0333	0.683313	0.555606	0.603727	0.549867
19.05	0.683781	0.557629	0.601773	0.55146
19.0667	0.685887	0.560344	0.600174	0.552481
19.0833	0.687371	0.560825	0.600882	0.553718
19.1	0.688368	0.561507	0.599961	0.554829
19.1167	0.691805	0.562889	0.601398	0.554584
19.1333	0.693656	0.564425	0.60243	0.555358
19.15	0.694726	0.565681	0.602009	0.558068
19.1667	0.696632	0.568015	0.602632	0.560648
19.1833	0.698549	0.562017	0.603772	0.562184
19.2	0.698057	0.557225	0.603927	0.561742
19.2167	0.700119	0.570733	0.605126	0.562827
19.2333	0.701109	0.570965	0.607636	0.570043
19.25	0.701529	0.572267	0.606301	0.574493
19.2667	0.703228	0.576117	0.605893	0.575274
19.2833	0.704835	0.582791	0.607983	0.578693
19.3	0.704846	0.583441	0.612915	0.577931
19.3167	0.705646	0.581796	0.618526	0.57897
19.3333	0.705001	0.581474	0.62083	0.581229
19.35	0.705905	0.580634	0.623241	0.580503
19.3667	0.705861	0.581814	0.626124	0.590672
19.3833	0.707567	0.584165	0.62514	0.592624
19.4	0.709203	0.585023	0.627074	0.591601
19.4167	0.709451	0.585715	0.6302	0.592131
19.4333	0.708584	0.586802	0.631456	0.594433
19.45	0.708926	0.587164	0.631518	0.590649
19.4667	0.707825	0.587391	0.63204	0.581958
19.4833	0.706562	0.587327	0.633341	0.582932
19.5	0.704008	0.586153	0.630899	0.581974
19.5167	0.704329	0.586032	0.629528	0.581413
19.5333	0.703858	0.586016	0.629167	0.583977
19.55	0.702907	0.58437	0.629257	0.583554
19.5667	0.701894	0.582691	0.627321	0.581865
19.5833	0.702939	0.581246	0.623159	0.579964
19.6	0.702434	0.579282	0.624293	0.578862
19.6167	0.701732	0.577006	0.621556	0.584975
19.6333	0.700252	0.574869	0.618559	0.580809
19.65	0.699969	0.571081	0.618679	0.576568
19.6667	0.70129	0.568	0.617284	0.573928
19.6833	0.701668	0.567188	0.616382	0.564089
19.7	0.701186	0.567538	0.615125	0.564914
19.7167	0.700398	0.567552	0.616604	0.565912
19.7333	0.701054	0.567489	0.618795	0.57303
19.75	0.703201	0.568396	0.619796	0.573621
19.7667	0.704377	0.568536	0.621716	0.575294
19.7833	0.704783	0.568086	0.625225	0.574799
19.8	0.704068	0.568811	0.625839	0.573535
19.8167	0.703331	0.570049	0.624821	0.573835
19.8333	0.703784	0.571414	0.626362	0.572989
19.85	0.702989	0.573101	0.62632	0.57141
19.8667	0.701556	0.573333	0.624931	0.570272
19.8833	0.700396	0.572348	0.624755	0.570145
19.9	0.699326	0.57377	0.623279	0.568928
19.9167	0.698027	0.574461	0.622828	0.567651
19.9333	0.699949	0.575004	0.61842	0.56753
19.95	0.699882	0.575521	0.613252	0.567565
19.9667	0.715307	0.576136	0.607593	0.567318
19.9833	0.715874	0.577067	0.605647	0.567538
20	0.714866	0.577553	0.602034	0.567167
20.0167	0.71097	0.576876	0.597298	0.562026
20.0333	0.708658	0.575834	0.591928	0.56702
20.05	0.706656	0.574483	0.591972	0.566372
20.0667	0.688873	0.573227	0.589183	0.561651
20.0833	0.686624	0.572254	0.586661	0.561488
20.1	0.684632	0.570344	0.585371	0.560387
20.1167	0.683861	0.567863	0.587472	0.558453
20.1333	0.653929	0.56582	0.585042	0.558305
20.15	0.650891	0.563581	0.582668	0.557982
20.1667	0.648383	0.560148	0.580849	0.556983
20.1833	0.64785	0.558309	0.579145	0.55774
20.2	0.660115	0.556767	0.575894	0.566616
20.2167	0.66074	0.556273	0.572744	0.564616
20.2333	0.661474	0.554591	0.573727	0.562398
20.25	0.662257	0.55343	0.575539	0.562398
20.2667	0.662635	0.552624	0.574761	0.5614
20.2833	0.663166	0.552614	0.573289	0.561845
20.3	0.650054	0.553273	0.575274	0.562365
20.3167	0.65036	0.553431	0.576307	0.560038
20.3333	0.653434	0.553827	0.575546	0.557634
20.35	0.65642	0.55359	0.573654	0.556445
20.3667	0.659312	0.552973	0.573389	0.555237
20.3833	0.661886	0.552594	0.573899	0.555373
20.4	0.66124	0.552392	0.570056	0.556099
20.4167	0.663488	0.551647	0.566912	0.555679
20.4333	0.665043	0.551241	0.565763	0.555062
20.45	0.665636	0.550963	0.564459	0.554445
20.4667	0.667533	0.550018	0.562275	0.553818
20.4833	0.666764	0.54903	0.560595	0.551126
20.5	0.666443	0.548829	0.558723	0.55123
20.5167	0.665436	0.550277	0.558278	0.550017
20.5333	0.664986	0.550746	0.558118	0.548169
20.55	0.664969	0.55171	0.555926	0.546803
20.5667	0.663331	0.552435	0.553537	0.547177
20.5833	0.663323	0.553215	0.553927	0.547491
20.6	0.663121	0.553842	0.548963	0.548283
20.6167	0.664845	0.554493	0.545792	0.54873
20.6333	0.665687	0.554422	0.543687	0.550217
20.65	0.666483	0.554197	0.543509	0.550671
20.6667	0.667309	0.554381	0.543579	0.55223
20.6833	0.668629	0.554917	0.543404	0.553524
20.7	0.670941	0.555099	0.545824	0.554408
20.7167	0.672018	0.555906	0.547276	0.559218
20.7333	0.673953	0.556108	0.548904	0.561018
20.75	0.675894	0.556245	0.550018	0.561777
20.7667	0.676257	0.556004	0.551557	0.562843
20.7833	0.678396	0.554043	0.554348	0.5645
20.8	0.677722	0.553284	0.554091	0.566282
20.8167	0.678196	0.552876	0.5538	0.56645
20.8333	0.678147	0.552514	0.554143	0.567599
20.85	0.677739	0.551672	0.556279	0.567788
20.8667	0.676958	0.551858	0.554265	0.570206
20.8833	0.675155	0.551617	0.552295	0.570319
20.9	0.67447	0.551138	0.552484	0.569318
20.9167	0.673637	0.550535	0.551653	0.569926
20.9333	0.674429	0.549054	0.550593	0.570512
20.95	0.674546	0.547368	0.54989	0.566414
20.9667	0.674015	0.544757	0.54807	0.561237
20.9833	0.674855	0.54617	0.574733	0.569043
21	0.675468	0.547453	0.572999	0.56716
21.0167	0.674021	0.54887	0.571033	0.577322
21.0333	0.67154	0.54962	0.568969	0.578182
21.05	0.668923	0.550002	0.564593	0.579621
21.0667	0.670065	0.551023	0.563296	0.582161
21.0833	0.672052	0.552101	0.560432	0.584911
21.1	0.673819	0.553128	0.55739	0.586006
21.1167	0.672312	0.552456	0.55569	0.586588
21.1333	0.672331	0.552386	0.554702	0.586964
21.15	0.672798	0.552841	0.553077	0.585325
21.1667	0.672518	0.552746	0.55471	0.584834
21.1833	0.673318	0.551116	0.540613	0.58336
21.2	0.673242	0.552073	0.541675	0.586002
21.2167	0.674287	0.554871	0.546859	0.587125
21.2333	0.675289	0.559392	0.548623	0.590859
21.25	0.676982	0.554146	0.55298	0.582944
21.2667	0.679454	0.54706	0.557553	0.573468
21.2833	0.680177	0.544131	0.561531	0.568757
21.3	0.680591	0.540749	0.565738	0.564032
21.3167	0.681001	0.53943	0.567182	0.561835
21.3333	0.680995	0.536835	0.570394	0.55923
21.35	0.682147	0.535707	0.57441	0.555706
21.3667	0.684212	0.53507	0.57487	0.554001
21.3833	0.685074	0.533815	0.57664	0.551105
21.4	0.684818	0.533969	0.577523	0.547523
21.4167	0.685459	0.533214	0.577853	0.545711
21.4333	0.685894	0.532343	0.576631	0.545198
21.45	0.686274	0.531883	0.577335	0.543993
21.4667	0.688148	0.531842	0.580768	0.543634
21.4833	0.692627	0.530984	0.583316	0.542852
21.5	0.695046	0.531643	0.58084	0.542755
21.5167	0.682457	0.532234	0.588687	0.545493
21.5333	0.68724	0.532684	0.584491	0.54839
21.55	0.686069	0.533594	0.582828	0.549131
21.5667	0.683921	0.534321	0.581693	0.550655
21.5833	0.682652	0.534437	0.583166	0.55177
21.6	0.680885	0.5351	0.582988	0.551576
21.6167	0.68046	0.536157	0.582936	0.552083
21.6333	0.677765	0.536135	0.581466	0.551876
21.65	0.675987	0.536513	0.581441	0.552409
21.6667	0.677605	0.536447	0.580365	0.551729
21.6833	0.678361	0.537381	0.576252	0.553217
21.7	0.678517	0.53754	0.571403	0.552679
21.7167	0.678613	0.536628	0.570036	0.550718
21.7333	0.678883	0.535718	0.568508	0.548148
21.75	0.677905	0.534502	0.566184	0.549869
21.7667	0.677693	0.532422	0.563261	0.546446
21.7833	0.677056	0.529514	0.562557	0.543655
21.8	0.676474	0.527607	0.560858	0.543179
21.8167	0.675125	0.524449	0.557702	0.544814
21.8333	0.675842	0.519929	0.55708	0.544772
21.85	0.675729	0.518063	0.557349	0.542015
21.8667	0.674612	0.515768	0.556022	0.540605
21.8833	0.67258	0.507929	0.555166	0.536711
21.9	0.669991	0.504895	0.554656	0.529705
21.9167	0.668398	0.502075	0.555088	0.521859
21.9333	0.665761	0.501425	0.556328	0.524314
21.95	0.663789	0.498381	0.556851	0.524191
21.9667	0.658777	0.496975	0.55986	0.521977
21.9833	0.654882	0.493758	0.561047	0.515679
22	0.652656	0.489527	0.56276	0.513878
22.0167	0.64991	0.489815	0.563526	0.514187
22.0333	0.648437	0.487593	0.561189	0.513702
22.05	0.646615	0.4844	0.561316	0.516143
22.0667	0.648964	0.484954	0.561278	0.512725
22.0833	0.651996	0.48317	0.564375	0.511871
22.1	0.64926	0.481382	0.567685	0.513288
22.1167	0.647117	0.480307	0.569766	0.514586
22.1333	0.644919	0.48232	0.569941	0.515988
22.15	0.646126	0.484265	0.569908	0.516635
22.1667	0.647899	0.485542	0.57229	0.517597
22.1833	0.649588	0.487718	0.576468	0.517739
22.2	0.649281	0.489801	0.579705	0.515739
22.2167	0.647444	0.492092	0.579987	0.516838
22.2333	0.647611	0.494391	0.582585	0.519299
22.25	0.647473	0.496141	0.585148	0.521116
22.2667	0.648901	0.497337	0.587248	0.523302
22.2833	0.649119	0.498666	0.587765	0.524512
22.3	0.649611	0.500442	0.587746	0.526363
22.3167	0.649234	0.502768	0.588294	0.527733
22.3333	0.64875	0.50569	0.58868	0.529186
22.35	0.648833	0.508347	0.590213	0.530891
22.3667	0.649296	0.512278	0.590203	0.532595
22.3833	0.649387	0.515892	0.590169	0.52759
22.4	0.650536	0.516987	0.590712	0.529445
22.4167	0.650351	0.517068	0.592834	0.529882
22.4333	0.651444	0.519624	0.594316	0.532748
22.45	0.652012	0.520394	0.600314	0.532545
22.4667	0.653049	0.520427	0.603956	0.532704
22.4833	0.654209	0.520835	0.606514	0.533359
22.5	0.654202	0.520397	0.610677	0.53423
22.5167	0.653367	0.519114	0.616559	0.534873
22.5333	0.654345	0.518661	0.621132	0.533165
22.55	0.654901	0.518584	0.623542	0.53386
22.5667	0.656046	0.518569	0.624895	0.533673
22.5833	0.658009	0.518345	0.627736	0.534488
22.6	0.658359	0.519122	0.631713	0.534539
22.6167	0.657053	0.519933	0.635343	0.540754
22.6333	0.656792	0.520137	0.63745	0.541159
22.65	0.65858	0.521064	0.639548	0.54333
22.6667	0.659918	0.523892	0.642185	0.542479
22.6833	0.661352	0.525353	0.645686	0.543997
22.7	0.66235	0.52636	0.647122	0.543751
22.7167	0.663004	0.526824	0.649633	0.541328
22.7333	0.663049	0.526871	0.653001	0.5409
22.75	0.664735	0.525842	0.654615	0.541457
22.7667	0.665412	0.525455	0.65204	0.540843
22.7833	0.664274	0.524932	0.652475	0.539683
22.8	0.660655	0.524028	0.642166	0.539053
22.8167	0.662014	0.522883	0.643917	0.538235
22.8333	0.663959	0.521899	0.645883	0.538584
22.85	0.66416	0.52104	0.646084	0.538194
22.8667	0.665607	0.520496	0.647524	0.53745
22.8833	0.665827	0.518403	0.650084	0.538025
22.9	0.66462	0.517135	0.650743	0.538721
22.9167	0.664943	0.515711	0.654593	0.53858
22.9333	0.666446	0.515092	0.659343	0.538867
22.95	0.667373	0.512742	0.662963	0.539193
22.9667	0.66964	0.509379	0.665945	0.537807
22.9833	0.672181	0.468465	0.666979	0.501141
23	0.674636	0.466666	0.668652	0.501824
23.0167	0.675348	0.465303	0.670184	0.502362
23.0333	0.677133	0.464277	0.672067	0.502199
23.05	0.678337	0.462745	0.673257	0.499821
23.0667	0.681077	0.460846	0.674394	0.499941
23.0833	0.683653	0.458913	0.674096	0.49774
23.1	0.685825	0.456917	0.675524	0.495454
23.1167	0.686387	0.456059	0.675407	0.495239
23.1333	0.68619	0.455223	0.675967	0.495452
23.15	0.68728	0.454094	0.678484	0.495832
23.1667	0.687948	0.453262	0.677872	0.495012
23.1833	0.689474	0.452563	0.676999	0.493563
23.2	0.68972	0.450689	0.676244	0.493566
23.2167	0.689907	0.448478	0.676257	0.491432
23.2333	0.690414	0.445508	0.677044	0.488285
23.25	0.692577	0.442436	0.678564	0.485429
23.2667	0.692874	0.439983	0.691711	0.483495
23.2833	0.691435	0.438667	0.688823	0.482187
23.3	0.691504	0.436911	0.687362	0.47987
23.3167	0.690183	0.434288	0.687353	0.479991
23.3333	0.688552	0.431892	0.684971	0.479631
23.35	0.687038	0.430885	0.682501	0.478289
23.3667	0.685128	0.429048	0.667563	0.477913
23.3833	0.684796	0.418001	0.66626	0.475371
23.4	0.683324	0.419702	0.665604	0.475609
23.4167	0.683165	0.41815	0.664046	0.475209
23.4333	0.681758	0.414986	0.66139	0.473349
23.45	0.680281	0.412876	0.659339	0.473296
23.4667	0.680521	0.410372	0.657589	0.471224
23.4833	0.681041	0.408166	0.654043	0.469126
23.5	0.679894	0.406201	0.650911	0.466603
23.5167	0.6795	0.403048	0.646712	0.464396
23.5333	0.676948	0.399749	0.643361	0.461305
23.55	0.677727	0.397902	0.639811	0.459273
23.5667	0.678044	0.398541	0.63571	0.45454
23.5833	0.678899	0.396722	0.632727	0.453559
23.6	0.679162	0.39427	0.630599	0.446752
23.6167	0.678696	0.393661	0.627556	0.440879
23.6333	0.678327	0.395695	0.623272	0.444475
23.65	0.680137	0.398841	0.620553	0.44563
23.6667	0.680731	0.400253	0.617646	0.449578
23.6833	0.680176	0.399672	0.613818	0.449261
23.7	0.682162	0.404272	0.610239	0.455102
23.7167	0.683659	0.407783	0.607372	0.460451
23.7333	0.684295	0.410384	0.604483	0.466514
23.75	0.6846	0.415351	0.601102	0.470911
23.7667	0.683889	0.41962	0.597414	0.475889
23.7833	0.684517	0.423675	0.594156	0.483874
23.8	0.682801	0.428174	0.590304	0.485999
23.8167	0.680107	0.431582	0.586761	0.488782
23.8333	0.678532	0.433739	0.583794	0.492051
23.85	0.67721	0.438413	0.579768	0.491391
23.8667	0.675685	0.44122	0.576715	0.492797
23.8833	0.675157	0.443085	0.574638	0.492435
23.9	0.675042	0.442946	0.571694	0.491799
23.9167	0.672708	0.443361	0.570435	0.493343
23.9333	0.672197	0.444517	0.569021	0.493859
23.95	0.671815	0.444193	0.567731	0.493591
23.9667	0.670124	0.44279	0.566224	0.490509
23.9833	0.669446	0.442725	0.566732	0.489756
24	0.668651	0.441618	0.583936	0.487675
24.0167	0.666657	0.441628	0.581348	0.486982
24.0333	0.667227	0.442147	0.581421	0.488057
24.05	0.667689	0.442976	0.582374	0.488829
24.0667	0.66776	0.442662	0.584197	0.488423
24.0833	0.667731	0.442095	0.580445	0.490649
24.1	0.669466	0.442123	0.579837	0.493004
24.1167	0.669161	0.442891	0.580086	0.49379
24.1333	0.667435	0.445215	0.575934	0.491709
24.15	0.667932	0.450108	0.574796	0.481808
24.1667	0.667372	0.453582	0.575262	0.491107
24.1833	0.666254	0.455626	0.57323	0.493194
24.2	0.665703	0.455258	0.573484	0.49466
24.2167	0.665743	0.455445	0.573396	0.495049
24.2333	0.664579	0.455402	0.572169	0.496579
24.25	0.664025	0.454361	0.57169	0.496991
24.2667	0.663084	0.454131	0.569051	0.499537
24.2833	0.661987	0.454208	0.567984	0.500162
24.3	0.662547	0.453719	0.567854	0.50037
24.3167	0.662721	0.453099	0.565624	0.500589
24.3333	0.661758	0.452083	0.561302	0.501107
24.35	0.660146	0.450827	0.560636	0.500659
24.3667	0.659762	0.44968	0.560828	0.500182
24.3833	0.659508	0.447745	0.560043	0.498411
24.4	0.658616	0.446267	0.561439	0.496829
24.4167	0.657725	0.445711	0.558147	0.497505
24.4333	0.656581	0.444625	0.556808	0.496408
24.45	0.655112	0.444809	0.556827	0.495943
24.4667	0.653913	0.444484	0.554443	0.495886
24.4833	0.652241	0.444461	0.552893	0.493707
24.5	0.650811	0.444606	0.551306	0.493459
24.5167	0.64924	0.444397	0.550438	0.492404
24.5333	0.64857	0.444812	0.551694	0.491434
24.55	0.647078	0.445842	0.551268	0.492906
24.5667	0.646593	0.446201	0.550649	0.492636
24.5833	0.645771	0.446733	0.549995	0.491908
24.6	0.64538	0.446839	0.549489	0.492061
24.6167	0.644999	0.446974	0.551046	0.492139
24.6333	0.643783	0.447365	0.551997	0.492093
24.65	0.642686	0.448112	0.552941	0.492096
24.6667	0.642289	0.449125	0.553728	0.491573
24.6833	0.641782	0.45009	0.555778	0.490245
24.7	0.642861	0.450275	0.558113	0.491105
24.7167	0.642063	0.45001	0.557547	0.491277
24.7333	0.64242	0.450885	0.558754	0.491615
24.75	0.642339	0.451621	0.559976	0.49257
24.7667	0.642177	0.4522	0.561299	0.493143
24.7833	0.640702	0.453081	0.559934	0.493952
24.8	0.640605	0.453502	0.560996	0.49339
24.8167	0.640485	0.454213	0.56327	0.492024
24.8333	0.640311	0.454991	0.56448	0.492653
24.85	0.638664	0.454942	0.564512	0.491937
24.8667	0.63971	0.455229	0.565946	0.492787
24.8833	0.638904	0.456357	0.567731	0.493754
24.9	0.641477	0.456479	0.568851	0.492587
24.9167	0.639685	0.457213	0.569151	0.492219
24.9333	0.639738	0.4583	0.570141	0.49306
24.95	0.639072	0.458922	0.571131	0.493203
24.9667	0.638556	0.459292	0.571382	0.49332
24.9833	0.637584	0.459176	0.57131	0.493528
25	0.635876	0.458863	0.572011	0.492508

## Sheet: Recovery rate of HOI
Hemoglobin oxygenation index (%) -1 Ch								Hemoglobin oxygenation index (%) -2 Ch
Sham (n =10)	5	10	15	20	25	min		Sham (n =10)	5	10	15	20	25	min
1	100	105.91	137.05	139.31	170.96			1	100	70.32	59.28	80.29	191.03
2	100	78.52	48.4	75.22	99.4			2	100	117.52	140.65	195.09	147.01
3	100	80.7	72.12	76.81	55.19			3	100	82.18	79.98	37.76	54.1
4	100	73.8	80.49	65.9	38.49			4	100	79.85	79.13	66.42	61.09
5	100	115.06	114.99	116.01	108.77			5	100	89.01	56.5	63.17	38.47
6	100	85.45	68.44	63.69	20.04			6	100	81.4	53.11	42.99	23.5
7	100	60.34	43.93	33.73	51.1			7	100	71.3	69.04	54.82	67.77
8	100	92.51	76.1	63.39	71.79			8	100	96.8	90.32	77.79	84.6
9	100	74.82	58.87	48.16	40.14			9	100	79.96	65.14	58.36	58.43
10	100	84.7	76.34	71.77	61.6			10	100	93.63	76.06	67.45	60.52
Mean	100	85.181	77.673	75.399	71.748			Mean	100	86.197	76.921	74.414	78.652
SD	0	15.9683	28.6657	30.91	44.1722			SD	0	13.9405	25.2806	44.4973	51.3817
SEM	0	5.0496	9.06489	9.77461	13.9685			SEM	0	4.40839	7.99443	14.0713	16.2483
MF (n =10)	5	10	15	20	25	min		MF (n =10)	5	10	15	20	25	min
1	100	117.22	95.25	100.64	89.55			1	100	123.91	103.12	124.62	105.66
2	100	91.81	44.59	37.5	35.37			2	100	93.21	36.99	77.44	32.25
3	100	94.41	55.01	51.22	41.23			3	100	93.65	68.49	61.99	47.12
4	100	62	42.68	43.27	37.21			4	100	34.99	25.63	34.87	47.09
5	100	88.42	88.76	50.56	63.72			5	100	83.74	95.35	48.12	75.96
6	100	84.68	75.06	81.84	78.54			6	100	68.4	60.76	54.91	65.19
7	100	67.13	83.5	41.32	30.82			7	100	87.17	73.35	39.6	14.19
8	100	68.81	65.56	54.48	44.72			8	100	66.97	54.06	56.41	38.51
9	100	88.93	67.56	83.29	60.51			9	100	82.27	61.77	40.39	76.03
10	100	82.74	67.22	39.73	33.66			10	100	79.47	63.1	19.42	32.44
Mean	100	84.615	68.519	58.385	51.533			Mean	100	81.378	64.262	55.777	53.444
SD	0	16.036	17.7187	22.0796	20.4701			SD	0	22.7816	23.4212	28.9912	27.1133
SEM	0	5.07102	5.60314	6.98217	6.4732			SEM	0	7.20416	7.40643	9.16783	8.57399
The numbers indicate the individual identification numbers.

## Sheet: ECG parameters
RRI (msec)
Sham (n =10)	0	0.5	1	1.5	2	2.5	3	3.5	4	4.5	5	5.5	6	6.5	7	7.5	8	8.5	9	9.5	10	10.5	11	11.5	12	12.5	13	13.5	14	14.5	15	15.5	16	16.5	17	17.5	18	18.5	19	19.5	20	20.5	21	21.5	22	22.5	23	23.5	24
1	768	716	774	704	702	710	676	722	698	672	704	668	718	746	718	744	772	728	740	776	758	760	722	696	700	730	740	740	734	692	750	716	732	754	706	714	724	720	764	720	724	760	796	718	730	724	668	702	718
2	786	774	804	760	760	756	752	778	756	776	790	736	758	746	750	738	758	768	754	716	762	756	722	742	764	782	750	738	756	728	718	736	744	716	744	752	778	754	768	724	784	784	752	774	790	804	796	814	800
3	660	672	696	688	684	670	660	676	662	672	640	650	664	668	668	654	654	678	650	616	672	656	642	644	652	668	684	666	682	664	676	650	672	674	654	646	652	642	642	656	652	654	674	690	670	650	688	682	678
4	680	656	662	640	632	624	728	644	636	654	648	624	658	622	752	714	640	738	644	680	682	630	674	614	652	626	678	676	690	650	690	708	676	624	664	634	654	634	650	632	670	682	634	630	626	658	664	672	622
5	798	774	814	808	782	754	770	784	764	796	782	788	774	772	742	814	772	762	754	744	738	752	808	794	796	780	732	728	736	744	788	752	754	728	712	704	728	700	676	738	750	768	712	752	794	810	820	840	794
6	742	726	742	768	778	736	756	774	748	772	798	772	792	778	766	772	770	736	786	750	796	762	744	722	696	690	744	770	730	754	742	786	772	754	776	774	768	738	750	740	712	744	740	720	732	752	736	764	774
7	812	910	876	840	850	860	854	828	868	880	858	846	846	838	826	878	864	842	790	808	794	806	816	776	776	814	832	758	788	794	758	762	824	760	708	756	736	716	708	756	790	706	748	736	722	738	754	762	744
8	968	944	896	944	896	936	906	934	922	898	918	916	920	920	938	958	926	902	906	904	870	944	898	930	944	942	950	934	894	860	882	906	894	908	898	924	906	928	948	924	936	888	920	912	916	922	900	872	882
9	770	710	722	768	748	714	756	762	746	720	732	714	662	652	686	680	674	708	748	756	732	734	756	752	744	764	774	772	740	702	752	756	744	782	774	756	696	740	740	732	742	706	704	722	726	716	754	758	760
10	870	888	894	872	880	892	914	910	918	912	878	892	864	894	882	890	878	892	880	920	880	888	884	858	852	888	818	838	844	860	900	880	878	902	890	902	856	846	870	844	932	926	926	954	890	870	888	898	896
Mean	785.4	777	788	779.2	771.2	765.2	777.2	781.2	771.8	775.2	774.8	760.6	765.6	763.6	772.8	784.2	770.8	775.4	765.2	767	768.4	768.8	766.6	752.8	757.6	768.4	770.2	762	759.4	744.8	765.6	765.2	769	760.2	752.6	756.2	749.8	741.8	751.6	746.6	769.2	761.8	760.6	760.8	759.6	764.4	766.8	776.4	766.8
SD	88.5842	102.412	83.3893	90.8391	85.7759	99.9831	87.6772	91.8704	100.375	96.7572	94.2771	101.013	91.7184	99.7455	85.3187	98.7272	96.927	77.1149	83.7945	93.0054	69.4025	94.3148	84.2644	94.3384	91.3543	97.0901	80.169	77.7232	66.1181	74.1362	73.9117	77.1158	75.6028	89.1164	84.6433	95.0623	81.4941	88.2947	96.0916	84.2855	97.1697	86.8943	96.4759	98.9824	90.4497	87.4772	84.281	78.4789	84.1015
MF (n =10)	0	0.5	1	1.5	2	2.5	3	3.5	4	4.5	5	5.5	6	6.5	7	7.5	8	8.5	9	9.5	10	10.5	11	11.5	12	12.5	13	13.5	14	14.5	15	15.5	16	16.5	17	17.5	18	18.5	19	19.5	20	20.5	21	21.5	22	22.5	23	23.5	24
1	758	752	756	778	726	752	770	742	718	772	768	738	738	726	724	742	730	706	702	722	690	710	696	716	700	682	686	698	738	734	700	708	704	716	684	710	740	740	732	698	766	738	734	712	690	710	728	752	682
2	734	756	786	756	782	738	754	758	754	752	744	736	724	764	788	780	794	786	788	774	794	706	716	716	710	738	690	698	742	718	706	670	672	664	700	724	760	702	772	796	760	722	684	764	748	752	768	750	754
3	666	674	682	668	694	680	690	696	668	664	686	686	708	692	680	692	730	710	702	696	680	692	684	694	676	688	690	664	656	694	702	700	700	718	706	688	698	690	670	680	684	692	682	674	668	702	698	720	694
4	726	704	684	764	746	708	692	718	774	734	718	718	718	706	740	724	708	698	694	752	728	702	736	756	766	770	730	694	712	776	712	746	752	726	682	752	754	750	724	654	684	744	708	690	660	676	682	650	698
5	768	764	780	794	854	774	732	774	780	786	810	864	820	784	784	812	812	782	780	792	784	786	848	816	808	768	816	808	792	844	844	856	824	804	832	860	856	802	830	834	844	820	816	792	784	814	830	818	832
6	742	736	736	762	746	728	754	778	792	808	770	768	758	750	742	738	758	748	728	710	762	764	778	802	816	826	782	770	772	758	742	756	782	784	782	786	792	800	790	832	822	814	748	764	772	754	730	716	792
7	806	808	764	766	738	770	816	788	766	728	760	750	776	768	754	740	810	854	860	826	836	858	854	808	804	812	774	768	820	786	826	806	848	824	808	856	784	784	846	796	738	770	784	810	808	778	734	728	774
8	878	856	846	864	836	804	832	858	834	802	836	858	832	826	834	838	832	810	810	808	814	850	850	824	830	822	850	862	840	748	714	780	698	790	690	694	684	836	840	710	734	728	840	838	794	786	770	730	808
9	730	762	850	862	842	818	828	880	904	838	798	794	854	848	836	796	756	740	846	858	850	836	842	862	814	764	768	752	766	794	794	818	764	806	772	762	754	776	806	788	794	768	778	788	812	812	750	814	822
10	902	880	902	888	850	872	886	768	820	824	764	782	780	814	818	830	836	800	820	838	862	834	826	856	866	868	864	886	876	824	814	784	794	856	812	768	774	768	786	776	754	848	970	850	816	834	788	772	836
Mean	771	769.2	778.6	790.2	781.4	764.4	775.4	776	781	770.8	765.4	769.4	770.8	767.8	770	769.2	776.6	763.4	773	777.6	780	773.8	783	785	779	773.8	765	760	771.4	767.6	755.4	762.4	753.8	768.8	746.8	760	759.6	764.8	779.6	756.4	758	764.4	774.4	768.2	755.2	761.8	747.8	745	769.2
SD	72.2296	63.4924	71.2931	65.4044	59.3749	56.3939	64.0559	56.7646	64.3963	52.5797	43.5946	57.388	50.9483	51.4885	51.025	49.0641	46.0536	51.4073	62.4482	56.3465	64.3394	67.6162	69.2644	60.4741	63.2543	60.1808	65.593	74.5892	64.3673	46.6743	57.6353	57.9563	59.1604	59.7565	59.957	60.8824	48.4222	45.4234	56.6376	65.1003	52.4934	49.5114	86.8245	60.0478	60.8254	52.7927	43.4455	49.3266	59.4433
HF
Sham	0	0.5	1	1.5	2	2.5	3	3.5	4	4.5	5	5.5	6	6.5	7	7.5	8	8.5	9	9.5	10	10.5	11	11.5	12	12.5	13	13.5	14	14.5	15	15.5	16	16.5	17	17.5	18	18.5	19	19.5	20	20.5	21	21.5	22	22.5	23	23.5	24
1	1026.58	939.973	1105.11	1157.53	1083.12	1017.9	1171.73	1225.87	1032.63	1313.49	1319.12	1017.14	1169.94	975.297	1049.92	1100.81	994.652	893.86	1071.54	1341.27	879.82	885.429	1194.9	1029.14	625.776	780.953	1024.99	1101.59	1225.81	1181.62	1019.49	859.908	1170.99	1303.82	915.497	878.525	1022.94	1147.79	1284.04	1611.09	1312.85	1271.74	1358.33	1087.89	759.502	853.596	990.665	1142.09	963.091
2	466.059	377.003	525.197	511.254	412.726	465.491	505.307	620.299	691.76	562.135	629.332	662.009	551.035	516.185	614.506	947.332	796.331	535.409	538.45	775.394	850.98	770.504	1023.25	977.419	911.735	843.714	1032.58	839.174	725.671	770.514	709.138	651.48	762.692	814.982	569.658	852.239	699.575	919.691	1035.8	715.957	888.903	901.069	741.86	733.732	892.778	1178.18	863.038	434.708	762.648
3	558.905	517.253	643.355	393.705	377.739	322.52	290.037	256.547	456.846	487.273	348.266	547.417	483.07	226.935	214.021	167.395	214.643	182.49	188.645	152.106	164.43	232.028	301.274	463.956	737.975	829.335	403.196	211.003	264.569	244.063	293.382	325.949	294.178	275.507	381.886	453.442	417.245	307.932	178.339	127.924	288.738	454.731	384.616	307.381	288.001	561.753	332.689	169.833	169.926
4	340.38	525.534	418.534	372.685	323.977	330.832	374.193	230.608	456.466	372.67	483.286	511.987	449.408	351.679	558.047	462.644	437.843	233.831	405.891	477.056	638.178	461.274	482.993	394.07	397.649	363.152	301.855	295.549	514.984	332.449	432.833	459.787	426.124	480.532	288.486	328.229	320.585	366.276	437.617	387.449	409.61	225.772	307.958	277.745	324.396	597.312	590.016	490.249	452.455
5	436.555	495.851	367.323	339.267	318.698	406.848	339.468	289.822	355.734	342.18	352.876	552.722	648.651	738.479	590.509	666.587	399.784	754.273	757.967	501.784	308.71	390.398	568.389	377.555	497.13	569.383	463.466	421.652	603.157	496.369	569.511	729.779	847.033	485.274	798.551	888.702	774.924	616.501	729.444	594.849	730.715	683.397	806.877	670.593	598.981	863.705	902.475	646.376	872.245
6	225.271	337.345	144.555	124.105	197.232	402.046	372.529	359.238	232.079	219.843	196.764	289.596	352.59	344.421	238.105	270.73	161.694	301.713	299.639	185.627	182.211	259.311	363.992	367.304	291.253	279.711	163.668	212.096	218.967	198.433	224.794	198.828	191.527	206.413	287.837	320.079	235.022	260.172	224.328	279.76	437.24	430.639	342.247	493.317	603.509	536.267	363.417	357.84	309.636
7	277.992	453.312	405.656	390.21	296.432	208.799	197.753	374.673	294.076	282.15	440.5	397.198	301.759	464.891	423.836	472.164	501.529	637.799	525.382	472.634	546.897	618.226	526.364	596.332	437.715	422.82	378.534	423.332	496.839	537.275	367.35	318.187	586.643	637.212	472.918	422.975	544.665	675.374	692.18	431.88	544.745	536.361	673.524	492.741	450.195	720.684	927.227	522.248	452.113
8	605.819	348.948	207.122	195.764	278.255	274.49	270.798	307.804	360.691	412.881	318.602	236.547	247.073	278.327	456.194	274.864	572.737	323.022	254.225	289.451	301.415	414.831	296.54	355.85	274.258	284.233	241.085	214.427	287.776	213.218	335.129	300.734	181.701	281.256	622.323	482.127	336.684	306.603	484.769	602.947	655.056	492.398	422.849	470.564	400.136	502.369	640.337	466.487	496.856
9	193.371	241.505	278.672	257.506	311.423	211.978	239.207	79.6624	116.819	130.746	128.78	153.523	123.924	233.016	280.942	257.545	258.837	204.228	177.318	221.812	354.437	243.012	353.454	373.798	278.98	408.823	347.421	456.096	282.359	224.13	192.665	143.656	224.626	284.918	411.875	227.801	238.365	309.278	470.788	415.835	403.382	463.987	544.588	432.335	472.126	521.423	455.938	659.354	591.499
10	442.112	340.181	212.432	307.889	250.318	308.251	315.783	377.196	642.333	551.356	325.527	380.524	336.557	288.688	333.535	340.918	294.634	539.394	265.965	296.455	464.92	432.329	538.093	573.367	436.75	263.116	252.866	357.356	368.306	247.148	231.757	156.389	341.019	212.897	186.361	513.924	244.267	291.951	294.899	512.839	523.56	428.01	437.117	550.001	380.02	302.477	354.434	256.809	479.38
Mean	457.304	457.691	430.796	404.991	384.992	394.915	407.68	412.172	463.944	467.472	454.306	474.867	466.4	441.792	475.962	496.099	463.268	460.602	448.502	471.36	469.2	470.734	564.925	550.879	488.922	504.524	460.967	453.227	498.844	444.522	437.605	414.47	502.653	498.281	493.539	536.804	483.427	520.157	583.221	568.052	619.48	588.81	601.997	551.63	516.964	663.777	642.024	514.599	554.985
SD	241.872	193.099	282.133	286.194	252.622	233.986	281.619	317.011	265.146	328.101	334.73	247.455	290.253	244.093	248.35	314.257	265.501	248.514	285.589	358.96	256.32	223.176	305.96	253.535	211.476	234.364	311.495	294.227	304.183	318.888	261.116	252.224	332.08	346.068	233.747	247.09	270.37	310.088	357.247	403.586	300.948	298.351	316.659	235.05	195.122	247.609	260.966	269.012	247.278
MF	0	0.5	1	1.5	2	2.5	3	3.5	4	4.5	5	5.5	6	6.5	7	7.5	8	8.5	9	9.5	10	10.5	11	11.5	12	12.5	13	13.5	14	14.5	15	15.5	16	16.5	17	17.5	18	18.5	19	19.5	20	20.5	21	21.5	22	22.5	23	23.5	24
1	352.722	352.758	737.842	424.648	407.82	588.965	479.158	328.487	319.011	350.479	531.28	484.795	388.748	443.009	448.994	541.354	530.938	549.007	708.986	483.426	600.065	542.378	688.751	753.496	524.374	541.54	522.766	663.49	834.53	662.541	642.881	830.339	831.094	487.692	403.154	493.437	586.018	593.693	488.95	482.203	611.943	552.115	588.603	650.847	866.09	782.249	588.451	401.973	429.47
2	703.372	571.505	354.216	632.026	529.41	686.148	448.722	566.592	895.131	602.863	627.546	666.45	563.326	732.211	656.359	669.857	499.36	683.697	886.518	877.953	811.598	1136.16	712.251	724.642	649.972	719.039	794.745	666.573	837.2	915.832	1026.37	727.667	689.311	798.854	634.36	969.548	910.56	565.237	740.458	1121.76	623.392	983.97	755.831	1073.65	975.369	891.689	976.346	954.473	983.236
3	182.98	116.168	129.785	117.351	139.979	150.828	170.344	228.395	255.255	227.868	242.473	217.954	237.147	286.64	404.823	387.179	353.147	391.597	483.462	328.416	352.817	329.967	295.008	384.642	691.173	634.489	660.256	673.504	693.438	466.574	369.265	385.621	329.013	501.235	437.806	532.195	526.548	380.679	490.143	415.558	365.755	453.727	567.417	512.732	545.513	691.201	499.616	488.47	395.909
4	702.745	631.527	236.778	441.908	478.065	767.243	698.177	518.391	503.334	316.816	405.503	560.622	430.657	667.852	823.598	744.556	314.996	348.808	476.942	314.586	251.075	340.259	423.404	397.811	377.437	267.053	652.41	692.739	891.325	502.055	811.582	1001.98	835.532	288.001	607.614	505.749	490.857	243.411	244.988	401.482	641.676	622.623	383.413	450.473	740.494	554.734	501.75	670.017	718.311
5	405.432	440.268	332.177	335.056	326.91	403.063	388.461	269.976	275.201	297.953	374.264	374.799	333.87	314.009	380.112	422.127	572.525	524.77	1022.64	552.072	376.186	499.97	427.54	561.583	521.816	900.652	535.117	827.455	349.049	499.968	449.474	568.667	572.301	404.67	460.871	628.515	578.811	651.471	339.289	318.965	437.191	838.233	530.073	355.457	328.853	432.128	433.982	435.705	699.327
6	202.178	287.369	224.805	212.944	381.146	432.072	198.863	346.778	232.543	227.284	308.706	376.034	430.465	277.718	278.382	229.842	176.822	261.072	308.955	280.893	238.432	290.266	323.524	265.593	201.993	234.831	310.12	280.429	485.226	363.187	279.632	298.744	274.55	221.58	275.641	438.191	410.744	214.68	226.294	197.547	243.809	175.104	208.152	234.873	195.58	182.531	192.373	179.875	219.712
7	451.198	656.281	695.051	727.779	584.244	509.436	578.141	554.808	1154.64	899.643	657.846	616.356	580.291	818.488	823.596	783.258	614.056	393.979	756.442	736.72	632.073	749.495	707.807	588.648	693.083	882.609	531.691	553.001	744.341	708.63	706.354	645.505	552.527	609.021	545.008	553.048	696.332	649.766	638.616	1423.16	764.805	938.877	634.646	482.916	789.868	832.469	858.796	737.647	847.5
8	418.637	441.28	539.399	573.305	699.101	614.35	423.221	542.877	619.127	402.989	371.388	600.986	565.951	445.797	481.476	487.782	553.264	592.065	516.999	336.199	501.539	660.128	510.281	547.905	323.08	514.655	615.405	396.564	412.31	589.794	637.138	430.995	560.232	604.073	372.488	442.714	533.641	512.041	441.097	509.457	399.523	165.109	221.939	315.782	236.037	459.586	573.769	419.78	285.409
9	369.922	399.792	314.569	319.496	217.459	216.893	412.964	365.499	353.352	316.172	537.658	463.367	387.05	453.736	392.686	317.73	258.581	352.565	526.531	481.94	380.531	571.063	250.596	177.653	256.266	311.069	249.16	245.806	471.218	525.53	530.891	467.339	293.315	365.19	315.234	457.474	470.247	493.648	344.619	450.549	511.758	393.089	511.411	317.994	427.432	569.93	275.233	400.814	303.712
10	295.521	297.768	287.86	741.938	602.148	625.839	809.993	543.913	352.503	259.899	318.451	449.537	816.065	1117.07	764.693	509.458	793.837	630.872	668.076	987.308	789.208	575.759	428.698	486.149	469.739	661.963	720.989	370.012	486.394	843.461	932.216	730.289	466.857	582.9	823.037	699.115	368.422	416.047	530.519	399.552	420.679	608.939	566.849	528.872	377.545	390.876	539.62	385.079	236.737
Mean	408.471	419.472	385.248	452.645	436.628	499.484	460.804	426.572	496.009	390.197	437.511	481.09	473.357	555.653	545.472	509.314	466.753	472.843	635.556	537.951	493.352	569.544	476.786	488.812	470.893	566.79	559.266	536.957	620.503	607.757	638.58	608.714	540.473	486.322	487.521	571.998	557.218	472.067	448.497	572.023	502.053	573.179	496.833	492.359	548.278	578.739	543.994	507.383	511.932
SD	178.343	168.048	204.225	213.036	176.505	199.74	198.451	131.356	308.528	209.694	142.082	135.914	162.984	273.087	202.833	181.039	187.341	141.289	214.679	250.316	208.006	248.377	173.252	185.657	177.755	239.633	171.447	199.591	200.657	174.25	240.342	219.364	204.711	172.21	166.656	162.494	154.942	156.106	165.007	385.999	157.068	288.404	175.583	238.8	277.393	222.361	235.852	220.408	276.586
LF/HF
Sham	0	0.5	1	1.5	2	2.5	3	3.5	4	4.5	5	5.5	6	6.5	7	7.5	8	8.5	9	9.5	10	10.5	11	11.5	12	12.5	13	13.5	14	14.5	15	15.5	16	16.5	17	17.5	18	18.5	19	19.5	20	20.5	21	21.5	22	22.5	23	23.5	24
1	0.552361	0.457602	0.502838	0.588873	0.760766	0.684948	0.704214	0.613039	0.501783	0.742245	1.68698	1.54136	0.624069	1.03178	1.18907	0.795821	0.762106	1.67417	1.14515	0.71724	1.4835	2.07377	1.33877	0.970992	1.69221	1.54189	0.549419	0.645229	0.600642	1.00843	1.02535	0.531526	0.610165	0.822451	0.839055	1.04498	0.437444	1.16966	0.900937	0.425709	0.823412	0.721831	0.574278	0.888837	0.971042	0.791263	0.786016	1.03875	1.19139
2	1.1064	1.19742	0.848308	0.886005	1.58086	1.30858	1.02058	1.85079	1.69478	1.1722	1.2727	2.10074	0.73684	0.584994	1.29477	0.73232	0.809625	0.957839	0.823078	1.1633	1.58943	0.895401	0.776162	0.947106	0.727016	0.63345	0.347271	1.43287	1.34901	0.807576	0.883998	0.819722	0.852753	1.22106	1.54448	0.903276	1.17579	0.944468	1.24016	1.47484	1.48122	1.65808	1.6534	1.90643	1.83196	1.45556	1.75245	2.67757	1.87229
3	1.39464	2.57318	1.54579	2.40481	2.84096	2.72449	1.9078	2.9381	2.51469	3.58629	2.72099	2.44512	2.33018	2.19003	1.13348	0.8444	1.76295	2.19934	3.53104	1.99012	2.8509	5.01134	3.63609	3.7838	5.40298	3.57632	2.30804	1.75294	1.75083	4.52067	4.74794	1.83587	2.56681	1.53107	4.20799	3.49009	3.23957	2.69599	2.23013	3.06936	3.62456	2.45086	2.11918	1.89896	1.39461	1.51887	1.45616	1.55159	1.96718
4	3.54787	4.81887	4.5923	3.12243	7.12082	3.13402	3.09003	4.78946	2.99647	6.1533	3.15196	4.44898	6.10257	4.41398	3.08611	6.12064	4.11272	6.07466	5.56867	3.00551	2.81191	5.02035	3.13105	3.59956	3.28145	4.87141	2.66363	2.43756	3.02067	5.1376	2.14827	3.11495	3.20709	1.48592	3.07541	3.71682	3.47491	2.53534	2.31509	3.34856	4.75542	7.90954	4.96066	4.12314	3.38498	2.12097	1.3913	3.46677	4.71253
5	1.71745	1.2654	1.83139	1.40801	1.82297	3.05326	3.72195	5.41866	4.51052	2.12099	1.88494	2.03049	1.92208	1.85041	2.91693	2.77706	1.4554	2.53515	4.66151	3.8042	3.2324	4.6051	1.90814	1.77642	2.77069	2.68279	2.05381	2.46835	2.75367	2.5783	2.08545	3.28071	3.2845	1.03752	1.52043	0.98855	1.1966	1.29503	2.17363	3.98837	4.94677	3.29947	2.29928	2.55998	3.09648	4.24379	4.29448	4.67994	3.03592
6	4.87821	3.33004	4.31725	3.47573	2.22446	2.26324	1.9276	1.83832	3.28321	4.0269	4.97611	5.17754	3.26106	2.52501	2.67255	3.06637	5.10638	2.91296	3.56226	4.99307	3.59515	2.89435	2.28011	2.8384	3.11559	1.50281	1.35025	2.502	3.22549	3.04183	2.06187	3.03686	3.50135	3.07406	3.08089	3.74073	3.15425	3.54726	6.06174	2.6007	1.42781	1.89234	2.98439	1.37345	1.48012	2.51141	6.33574	5.08426	1.51016
7	3.40233	2.85505	4.65229	3.48642	5.78302	5.90332	3.55475	1.95204	5.31373	2.64618	2.31313	4.40097	5.58084	2.5398	3.5991	3.25739	4.0539	3.84277	3.07529	2.14287	2.12909	4.12873	7.87754	5.76578	2.29836	2.58511	3.3713	3.78365	2.38851	0.920606	1.61132	3.26867	3.71289	3.71646	2.25188	3.38269	2.4258	2.32096	2.60828	3.18605	2.68751	1.22875	1.27134	1.90426	1.76999	4.07704	2.26813	1.07377	2.29779
8	2.33506	3.96207	2.47171	2.23151	2.10788	1.7508	2.19838	4.9225	5.79108	3.63336	3.24655	4.41173	4.89084	2.08308	1.56976	5.57668	2.22134	3.14657	3.75978	4.09814	2.99592	1.78253	7.1145	4.00151	3.77663	7.1471	3.60956	1.06106	1.49171	3.1445	2.53458	3.58596	4.18791	2.90449	2.01839	3.55058	1.90515	1.16988	4.81584	6.44443	0.883755	1.98108	2.18642	1.66681	2.76955	5.1644	5.1556	2.46208	2.15438
9	5.2229	3.6802	4.64329	5.2306	6.44264	3.09817	1.895	4.79544	5.14589	3.02018	3.27443	3.42318	3.35511	2.97793	5.36249	3.71879	2.83596	4.161	3.23399	1.96468	3.79913	7.23121	3.68818	2.82416	4.14694	2.36112	4.88849	2.90126	2.42951	1.54313	5.1388	7.18645	3.86981	3.45815	6.02185	5.8265	4.45581	3.67062	4.60786	4.53219	2.6357	3.84187	3.16473	2.88463	2.08368	2.72945	4.1364	2.29945	1.71872
10	3.27804	3.68124	3.2386	1.86471	3.00558	2.56658	3.15433	2.78549	2.05912	2.27902	6.0324	4.03434	4.37099	5.39041	4.40278	5.51642	14.2442	4.78305	4.81609	6.47413	2.83427	3.13279	7.90385	8.57761	8.02462	4.7825	2.85939	4.93363	7.64311	5.93765	5.8859	4.71962	2.17906	3.56492	5.14251	1.77918	5.71926	3.92777	6.92332	5.21324	2.71359	5.76014	7.86466	4.59371	4.59751	4.1768	1.80194	2.04179	1.70209
Mean	2.74353	2.78211	2.86438	2.46991	3.369	2.64874	2.31746	3.19038	3.38113	2.93807	3.05602	3.40144	3.31746	2.55874	2.7227	3.24059	3.73646	3.22875	3.41769	3.03533	2.73217	3.67756	3.96544	3.50853	3.52365	3.16845	2.40012	2.39185	2.66532	2.86403	2.81235	3.13803	2.79723	2.28161	2.97029	2.84234	2.71846	2.3277	3.3877	3.42835	2.59797	3.0744	2.90783	2.38002	2.33799	2.87896	2.93782	2.6376	2.21624
SD	1.58435	1.40317	1.63975	1.40215	2.23738	1.40686	1.03267	1.67083	1.75509	1.54778	1.48057	1.27447	1.9237	1.44256	1.4521	2.03894	3.9742	1.52688	1.50287	1.8041	0.779071	1.88822	2.70303	2.31025	2.047	1.96003	1.40429	1.28352	1.93126	1.84832	1.78169	1.91497	1.23933	1.15969	1.68935	1.60719	1.62285	1.13974	2.06955	1.74883	1.48893	2.24004	2.10992	1.18572	1.1106	1.45953	1.88864	1.39554	1.00857
MF	0	0.5	1	1.5	2	2.5	3	3.5	4	4.5	5	5.5	6	6.5	7	7.5	8	8.5	9	9.5	10	10.5	11	11.5	12	12.5	13	13.5	14	14.5	15	15.5	16	16.5	17	17.5	18	18.5	19	19.5	20	20.5	21	21.5	22	22.5	23	23.5	24
1	1.22163	1.18081	1.23657	1.51881	0.568489	0.430084	0.751914	0.706544	0.381922	0.609495	0.606594	0.54029	0.841716	1.26561	0.876322	0.547906	1.47249	1.19009	0.759472	0.851232	0.748871	0.931149	0.436095	1.13615	1.19409	0.596577	1.01471	1.90215	0.695886	0.697793	0.929971	1.20287	0.924683	1.69831	0.604454	1.65568	1.0024	0.491457	0.55415	1.15626	0.664132	1.06082	0.868919	1.12802	1.03533	1.02417	1.58471	1.61667	1.32236
2	0.904168	2.63254	2.619	0.584084	1.98521	2.07484	3.19287	1.81258	1.12644	1.94209	1.90087	1.20679	1.04535	0.978518	1.58973	1.22104	1.24368	1.63077	1.82518	1.03375	1.21639	1.55666	1.54433	1.15746	1.67281	1.06777	1.40227	2.10857	1.40153	0.887076	0.797408	0.789407	0.85303	0.834529	1.76732	1.13481	0.927358	1.00866	1.13434	1.26184	2.17353	1.2825	0.650059	0.963071	1.28609	1.1001	2.18545	2.74214	2.54787
3	1.04598	1.92988	1.15934	1.80361	2.13072	2.04336	1.43085	2.20358	1.88602	2.68972	2.04074	1.83384	1.74764	1.64253	0.850112	0.6333	1.32221	1.6495	2.64828	1.49259	2.13817	3.7585	2.72706	2.83785	4.05224	2.68224	1.73103	1.31471	1.31312	3.3905	3.56096	1.3769	1.92511	1.1483	3.15599	2.61757	2.42968	2.022	1.67259	2.30202	2.71842	1.83814	1.58938	1.42422	1.04596	1.13915	1.09212	1.16369	1.47539
4	1.66556	2.10084	7.14342	4.90282	6.46205	3.90079	2.42072	2.32266	3.04232	2.91136	3.11559	4.01528	6.02189	4.9541	3.12132	2.15764	1.80165	2.59359	2.50202	5.11398	4.48915	2.78108	3.39496	5.12648	5.60261	7.11422	3.82655	3.65608	2.71877	4.08384	2.0205	3.37271	2.79098	2.05134	3.13439	3.97749	1.35524	2.42029	4.42431	3.49505	2.86321	3.15619	3.40359	2.73034	2.87821	5.51337	4.93943	3.41867	3.66345
5	3.79236	1.45617	2.85175	4.39367	2.34058	1.50731	2.54185	4.41308	5.2377	3.80794	1.60548	1.98606	2.61855	2.93414	2.19047	1.94523	1.47875	2.48166	2.63556	2.73967	1.73083	0.891855	1.03285	2.98018	3.01283	1.00755	2.03667	2.94818	3.32179	2.4878	3.37089	1.73284	2.55245	2.76746	2.2618	3.0127	3.52319	2.27424	2.27656	1.51278	2.85509	2.2286	2.7431	3.29494	1.86027	1.85263	2.31062	3.40169	2.27669
6	3.3828	2.96283	2.89921	2.70564	2.70271	2.40317	5.26816	3.04206	2.91814	2.21169	2.47867	1.95612	1.63257	4.57844	7.61919	4.63173	3.92755	2.43476	3.16605	4.57017	4.15361	1.90947	2.98095	1.72936	5.61307	6.06095	1.98093	3.12144	2.63008	1.23514	1.79868	1.56882	2.5176	2.84623	1.80634	3.31104	3.50975	4.06823	3.29478	4.52275	2.40186	4.41004	3.42134	2.31237	4.78564	3.60528	3.83589	3.7694	2.0925
7	3.59645	4.79771	2.73721	2.48937	2.02951	2.767	3.13084	4.32191	2.50539	2.93338	3.25654	3.78612	3.75877	1.24527	2.50067	4.30679	3.5741	2.56113	2.7456	2.30954	3.31416	4.7102	5.19472	1.99319	1.96306	1.74192	2.6309	2.77367	1.75644	3.98064	4.09346	2.25985	4.76935	3.42508	2.13756	1.37292	1.25957	2.99741	1.75608	1.61821	3.28512	1.80567	1.12653	0.700714	0.84087	1.34359	0.890131	2.14928	1.55148
8	2.02564	1.94104	1.01212	1.62896	3.14954	3.83009	2.07175	1.69903	1.75873	5.34375	3.69635	1.36169	2.66904	1.41689	1.32304	3.20248	2.738	1.56465	3.62926	4.19715	3.10448	2.87714	2.54264	1.80552	2.70907	1.01509	1.50932	2.53124	1.91138	0.885292	0.94624	2.05667	1.98607	1.22563	0.916522	2.37507	1.64893	0.936625	2.08113	3.04359	2.80201	2.31097	1.83698	1.12195	1.18504	1.04474	1.08316	2.02757	3.49107
9	6.15742	3.61793	2.51757	2.88336	3.59892	4.10679	2.11907	1.73435	1.99201	2.61882	3.72044	4.40685	1.54848	2.49647	2.74658	5.78902	1.94264	3.22792	3.31475	2.12525	2.47379	1.68035	2.53872	2.85438	3.05357	2.06706	3.60053	4.93135	4.7787	4.03853	2.40726	3.28063	5.57582	1.76415	3.60694	3.92088	3.68332	2.51481	3.08215	4.02959	2.57484	4.48972	2.46365	3.69853	4.8291	2.87505	1.72542	1.60899	1.75233
10	3.32548	4.04241	7.0585	4.13553	2.13672	2.52847	1.50621	2.74404	5.9852	4.81718	3.39337	3.74729	3.14409	1.9383	1.90907	2.67577	3.42654	3.08938	3.46817	3.20789	5.08806	3.52775	2.61683	2.82545	4.66673	4.03991	2.19542	5.22704	4.20225	3.9434	3.09362	2.17451	1.91597	2.57419	1.8962	1.65704	1.35834	2.82394	2.30939	1.91428	1.96016	2.53111	3.38518	4.26982	5.23776	4.90592	3.70515	4.44879	2.13273
Mean	2.71175	2.66622	3.12347	2.70459	2.71045	2.55919	2.44342	2.49998	2.68339	2.98854	2.58146	2.48403	2.50281	2.34503	2.47265	2.71109	2.29276	2.24234	2.66943	2.76412	2.84575	2.46242	2.50092	2.4446	3.35401	2.73933	2.19283	3.05144	2.473	2.563	2.3019	1.98152	2.58111	2.03352	2.12875	2.50352	2.06978	2.15577	2.25855	2.48564	2.42984	2.51138	2.14887	2.1644	2.49843	2.4404	2.33521	2.63469	2.23059
SD	1.64917	1.17806	2.2215	1.40169	1.54332	1.15561	1.24863	1.17231	1.74266	1.38065	1.0306	1.37242	1.54687	1.41137	1.9625	1.76576	1.02955	0.691223	0.857545	1.48771	1.43988	1.27759	1.32026	1.17565	1.5783	2.27723	0.919255	1.25708	1.31624	1.48927	1.19682	0.841204	1.51886	0.84899	0.963269	1.03866	1.11623	1.08603	1.11762	1.2105	0.726312	1.18418	1.08086	1.27806	1.79231	1.70162	1.3772	1.08779	0.806809
The numbers indicate the individual identification numbers.
[truncated: 3 more columns]

## Sheet: FMD
FMD(%)
Sham (n =16)	0	30	min
1	7.2	6.65
2	8.85	7.9
3	6.3	6.35
4	8.5	10.55
5	8.4	8.25
6	6.75	6.95
11	8.05	5.5
12	6.3	7.4
13	7	5.9
14	9.95	7.65
15	5	5
16	7.4	7.4
17	8.9	6.6
18	8.9	8.5
19	11.6	8.3
20	10.7	9.6
Mean	8.1125	7.40625
SD	1.73104	1.45932
MF (n =16)	0	30	min
1	5.9	6
2	8.1	8.2
3	4.55	8.75
4	9.05	12.15
5	9.5	10.25
6	5.95	7.9
11	5.2	7.2
12	7.6	7.9
13	10.45	10.55
14	10.5	10.3
15	4.7	7.7
16	8.5	8.1
17	10.2	10
18	8.7	10.6
19	7.2	9.7
20	10.1	8.7
Mean	7.8875	9
SD	2.08882	1.58282
The numbers indicate the individual identification numbers.
